# Supplementary material for: Differential decay of multiple environmental nucleic acid components
Source: Sci Rep. 2025 Jul 23;15:26791. doi: 10.1038/s41598-025-12916-5 (PMC12287283; doi:10.1038/s41598-025-12916-5)
Supplement: Supplementary file 2 — Supplementary Material 2 [file 41598_2025_12916_MOESM2_ESM.csv]

Extraction	Number	PCR_rep	Timepoint	Timepoint_name	Carboy	Time_filtered	Hours_base	Days_base	Component	Filter	Marker	Filt_mL	Control	Reaction	Dilution	ddPCR_copies_ul_well	Positive_droplets	Negative_droplets	copies_ul_extract	copies_mL
52345-775	775	1	6	48h	2	20:45	50.5	2.1	RNA	5	16S	1950	FALSE	Monoplex	0.1	0	0	21555	0	0
52345-777	777	1	6	48h	4	21:05	50.8	2.12	RNA	5	16S	1950	TRUE	Monoplex	0.1	0	0	21355	0	0
52345-773	773	1	5	24h	4	22:12	27.9	1.16	RNA	5	16S	2000	TRUE	Monoplex	0.1	0	0	22361	0	0
52345-750	750	1	0	At_base	1	18:19	0	0	Carryover	5	Cytb	1000	FALSE	Monoplex	1				0	0
52345-756	756	1	1	At_CEG	4	22:44	4	0.17	Carryover	5	Cytb	2050	TRUE	Monoplex	1	0	0	21142	0	0
52345-756	756	2	1	At_CEG	4	22:44	4	0.17	Carryover	5	Cytb	2050	TRUE	Monoplex	1	0	0	20740	0	0
52345-760	760	1	2	4h	4	2:10	7.4	0.31	Carryover	5	Cytb	1950	TRUE	Monoplex	1	0	0	21716	0	0
52345-760	760	2	2	4h	4	2:10	7.4	0.31	Carryover	5	Cytb	1950	TRUE	Monoplex	1	0	0	19411	0	0
52345-764	764	1	3	8h	4	6:16	12	0.5	Carryover	5	Cytb	1600	TRUE	Monoplex	1	0	0	20494	0	0
52345-764	764	2	3	8h	4	6:16	12	0.5	Carryover	5	Cytb	1600	TRUE	Monoplex	1	0	0	21492	0	0
52345-769	769	1	4	16h	4	14:11	19.9	0.83	Carryover	5	Cytb	2000	TRUE	Monoplex	1	0	0	21843	0	0
52345-769	769	2	4	16h	4	14:11	19.9	0.83	Carryover	5	Cytb	2000	TRUE	Monoplex	1	0	0	20486	0	0
52345-773	773	1	5	24h	4	22:12	27.9	1.16	Carryover	5	Cytb	2000	TRUE	Monoplex	1	0	0	20616	0	0
52345-773	773	2	5	24h	4	22:12	27.9	1.16	Carryover	5	Cytb	2000	TRUE	Monoplex	1	0	0	22001	0	0
52345-777	777	1	6	48h	4	21:05	50.8	2.12	Carryover	5	Cytb	1950	TRUE	Monoplex	1	0	0	22109	0	0
52345-777	777	2	6	48h	4	21:05	50.8	2.12	Carryover	5	Cytb	1950	TRUE	Monoplex	1	0	0	20903	0	0
52345-778	778	1	0	At_base					Carryover	0.45	Cytb	1000	TRUE	Monoplex	1	0	0	20289	0	0
52345-778	778	2	0	At_base					Carryover	0.45	Cytb	1000	TRUE	Monoplex	1	0	0	20663	0	0
52345-783	783	1	7	96h	4	19:58	97.7	4.07	Carryover	5	Cytb	2000	TRUE	Monoplex	1	0	0	21211	0	0
52345-783	783	2	7	96h	4	19:58	97.7	4.07	Carryover	5	Cytb	2000	TRUE	Monoplex	1	0	0	21058	0	0
52345-785	785	2	8	145h	2	19:13	145	6.04	Carryover	5	Cytb	1900	FALSE	Monoplex	1	0	0	20909	0	0
52345-787	787	1	8	145h	4	19:39	145.3	6.06	Carryover	5	Cytb	2000	TRUE	Monoplex	1	0	0	20840	0	0
52345-787	787	2	8	145h	4	19:39	145.3	6.06	Carryover	5	Cytb	2000	TRUE	Monoplex	1	0	0	18794	0	0
52345-788	788	1	9	190h	1	18:08	191.8	7.99	Carryover	5	Cytb	1900	FALSE	Monoplex	1	0	0	21066	0	0
52345-790	790	2	9	190h	3	18:46	192.5	8.02	Carryover	5	Cytb	2000	FALSE	Monoplex	1	0	0	20950	0	0
52345-791	791	1	9	190h	4	19:02	192.7	8.03	Carryover	5	Cytb	2000	TRUE	Monoplex	1	0	0	21902	0	0
52345-791	791	2	9	190h	4	19:02	192.7	8.03	Carryover	5	Cytb	2000	TRUE	Monoplex	1	0	0	21775	0	0
52345-792	792	1	1	0h					Carryover	0.45	Cytb	1000	TRUE	Monoplex	1	0	0	20988	0	0
52345-792	792	2	1	0h					Carryover	0.45	Cytb	1000	TRUE	Monoplex	1	0	0	21535	0	0
52345-756	756	1	1	At_CEG	4	22:44	4	0.17	DNA	5	Bridge	2050	TRUE	Duplex	1	0	0	18597	0	0
52345-756	756	2	1	At_CEG	4	22:44	4	0.17	DNA	5	Bridge	2050	TRUE	Duplex	1	0	0	21778	0	0
52345-756	756	3	1	At_CEG	4	22:44	4	0.17	DNA	5	Bridge	2050	TRUE	Duplex	1	0	0	20666	0	0
52345-760	760	1	2	4h	4	2:10	7.4	0.31	DNA	5	Bridge	1950	TRUE	Duplex	1	0	0	22914	0	0
52345-760	760	2	2	4h	4	2:10	7.4	0.31	DNA	5	Bridge	1950	TRUE	Duplex	1	0	0	22987	0	0
52345-760	760	3	2	4h	4	2:10	7.4	0.31	DNA	5	Bridge	1950	TRUE	Duplex	1	0	0	21408	0	0
52345-764	764	1	3	8h	4	6:16	12	0.5	DNA	5	Bridge	1600	TRUE	Duplex	1	0	0	21986	0	0
52345-764	764	2	3	8h	4	6:16	12	0.5	DNA	5	Bridge	1600	TRUE	Duplex	1	0	0	18878	0	0
52345-764	764	3	3	8h	4	6:16	12	0.5	DNA	5	Bridge	1600	TRUE	Duplex	1	0	0	22084	0	0
52345-769	769	1	4	16h	4	14:11	19.9	0.83	DNA	5	Bridge	2000	TRUE	Duplex	1	0	0	22415	0	0
52345-769	769	2	4	16h	4	14:11	19.9	0.83	DNA	5	Bridge	2000	TRUE	Duplex	1	0	0	21552	0	0
52345-769	769	3	4	16h	4	14:11	19.9	0.83	DNA	5	Bridge	2000	TRUE	Duplex	1	0	0	21810	0	0
52345-770	770	3	5	24h	1	21:29	27.2	1.13	DNA	5	Bridge	1950	FALSE	Duplex	1	0	0	21211	0	0
52345-771	771	1	5	24h	2	21:39	27.3	1.14	DNA	5	Bridge	1850	FALSE	Duplex	1	0	0	22969	0	0
52345-771	771	2	5	24h	2	21:39	27.3	1.14	DNA	5	Bridge	1850	FALSE	Duplex	1	0	0	22294	0	0
52345-771	771	3	5	24h	2	21:39	27.3	1.14	DNA	5	Bridge	1850	FALSE	Duplex	1	0	0	20268	0	0
52345-772	772	1	5	24h	3	21:59	27.7	1.15	DNA	5	Bridge	2000	FALSE	Duplex	1	0	0	23577	0	0
52345-772	772	2	5	24h	3	21:59	27.7	1.15	DNA	5	Bridge	2000	FALSE	Duplex	1	0	0	21432	0	0
52345-772	772	3	5	24h	3	21:59	27.7	1.15	DNA	5	Bridge	2000	FALSE	Duplex	1	0	0	19680	0	0
52345-773	773	1	5	24h	4	22:12	27.9	1.16	DNA	5	Bridge	2000	TRUE	Duplex	1	0	0	21851	0	0
52345-773	773	2	5	24h	4	22:12	27.9	1.16	DNA	5	Bridge	2000	TRUE	Duplex	1	0	0	21441	0	0
52345-773	773	3	5	24h	4	22:12	27.9	1.16	DNA	5	Bridge	2000	TRUE	Duplex	1	0	0	20963	0	0
52345-774	774	2	6	48h	1	20:35	50.3	2.09	DNA	5	Bridge	1900	FALSE	Duplex	1	0	0	21685	0	0
52345-775	775	2	6	48h	2	20:45	50.5	2.1	DNA	5	Bridge	1950	FALSE	Duplex	1	0	0	22834	0	0
52345-775	775	3	6	48h	2	20:45	50.5	2.1	DNA	5	Bridge	1950	FALSE	Duplex	1	0	0	20668	0	0
52345-776	776	2	6	48h	3	20:53	50.6	2.11	DNA	5	Bridge	1950	FALSE	Duplex	1	0	0	20952	0	0
52345-776	776	3	6	48h	3	20:53	50.6	2.11	DNA	5	Bridge	1950	FALSE	Duplex	1	0	0	19329	0	0
52345-777	777	1	6	48h	4	21:05	50.8	2.12	DNA	5	Bridge	1950	TRUE	Duplex	1	0	0	22549	0	0
52345-777	777	2	6	48h	4	21:05	50.8	2.12	DNA	5	Bridge	1950	TRUE	Duplex	1	0	0	23049	0	0
52345-777	777	3	6	48h	4	21:05	50.8	2.12	DNA	5	Bridge	1950	TRUE	Duplex	1	0	0	20003	0	0
52345-778	778	1	0	At_base					DNA	0.45	Bridge	1000	TRUE	Duplex	1	0	0	22523	0	0
52345-778	778	2	0	At_base					DNA	0.45	Bridge	1000	TRUE	Duplex	1	0	0	22618	0	0
52345-778	778	3	0	At_base					DNA	0.45	Bridge	1000	TRUE	Duplex	1	0	0	19981	0	0
52345-780	780	1	7	96h	1	19:18	97	4.04	DNA	5	Bridge	2000	FALSE	Duplex	1	0	0	22356	0	0
52345-780	780	2	7	96h	1	19:18	97	4.04	DNA	5	Bridge	2000	FALSE	Duplex	1	0	0	22493	0	0
52345-780	780	3	7	96h	1	19:18	97	4.04	DNA	5	Bridge	2000	FALSE	Duplex	1	0	0	22040	0	0
52345-781	781	1	7	96h	2	19:32	97.3	4.05	DNA	5	Bridge	1900	FALSE	Duplex	1	0	0	23409	0	0
52345-781	781	2	7	96h	2	19:32	97.3	4.05	DNA	5	Bridge	1900	FALSE	Duplex	1	0	0	23124	0	0
52345-781	781	3	7	96h	2	19:32	97.3	4.05	DNA	5	Bridge	1900	FALSE	Duplex	1	0	0	22780	0	0
52345-782	782	1	7	96h	3	19:47	97.5	4.06	DNA	5	Bridge	2000	FALSE	Duplex	1	0	0	22168	0	0
52345-782	782	2	7	96h	3	19:47	97.5	4.06	DNA	5	Bridge	2000	FALSE	Duplex	1	0	0	20488	0	0
52345-782	782	3	7	96h	3	19:47	97.5	4.06	DNA	5	Bridge	2000	FALSE	Duplex	1	0	0	18388	0	0
52345-783	783	1	7	96h	4	19:58	97.7	4.07	DNA	5	Bridge	2000	TRUE	Duplex	1	0	0	21494	0	0
52345-783	783	2	7	96h	4	19:58	97.7	4.07	DNA	5	Bridge	2000	TRUE	Duplex	1	0	0	23677	0	0
52345-783	783	3	7	96h	4	19:58	97.7	4.07	DNA	5	Bridge	2000	TRUE	Duplex	1	0	0	19270	0	0
52345-784	784	1	8	145h	1	19:01	144.7	6.03	DNA	5	Bridge	1900	FALSE	Duplex	1	0	0	21721	0	0
52345-784	784	2	8	145h	1	19:01	144.7	6.03	DNA	5	Bridge	1900	FALSE	Duplex	1	0	0	22950	0	0
52345-784	784	3	8	145h	1	19:01	144.7	6.03	DNA	5	Bridge	1900	FALSE	Duplex	1	0	0	19868	0	0
52345-785	785	1	8	145h	2	19:13	145	6.04	DNA	5	Bridge	1900	FALSE	Duplex	1	0	0	23141	0	0
52345-785	785	2	8	145h	2	19:13	145	6.04	DNA	5	Bridge	1900	FALSE	Duplex	1	0	0	20684	0	0
52345-785	785	3	8	145h	2	19:13	145	6.04	DNA	5	Bridge	1900	FALSE	Duplex	1	0	0	21342	0	0
52345-786	786	1	8	145h	3	19:31	145.2	6.05	DNA	5	Bridge	2000	FALSE	Duplex	1	0	0	23182	0	0
52345-786	786	2	8	145h	3	19:31	145.2	6.05	DNA	5	Bridge	2000	FALSE	Duplex	1	0	0	22480	0	0
52345-786	786	3	8	145h	3	19:31	145.2	6.05	DNA	5	Bridge	2000	FALSE	Duplex	1	0	0	19731	0	0
52345-787	787	1	8	145h	4	19:39	145.3	6.06	DNA	5	Bridge	2000	TRUE	Duplex	1	0	0	23103	0	0
52345-787	787	2	8	145h	4	19:39	145.3	6.06	DNA	5	Bridge	2000	TRUE	Duplex	1	0	0	20698	0	0
52345-787	787	3	8	145h	4	19:39	145.3	6.06	DNA	5	Bridge	2000	TRUE	Duplex	1	0	0	19559	0	0
52345-788	788	1	9	190h	1	18:08	191.8	7.99	DNA	5	Bridge	1900	FALSE	Duplex	1	0	0	22854	0	0
52345-788	788	2	9	190h	1	18:08	191.8	7.99	DNA	5	Bridge	1900	FALSE	Duplex	1	0	0	21043	0	0
52345-788	788	3	9	190h	1	18:08	191.8	7.99	DNA	5	Bridge	1900	FALSE	Duplex	1	0	0	19101	0	0
52345-789	789	1	9	190h	2	18:25	192.1	8	DNA	5	Bridge	1700	FALSE	Duplex	1	0	0	21525	0	0
52345-789	789	2	9	190h	2	18:25	192.1	8	DNA	5	Bridge	1700	FALSE	Duplex	1	0	0	21632	0	0
52345-789	789	3	9	190h	2	18:25	192.1	8	DNA	5	Bridge	1700	FALSE	Duplex	1	0	0	21325	0	0
52345-790	790	1	9	190h	3	18:46	192.5	8.02	DNA	5	Bridge	2000	FALSE	Duplex	1	0	0	23941	0	0
52345-790	790	2	9	190h	3	18:46	192.5	8.02	DNA	5	Bridge	2000	FALSE	Duplex	1	0	0	20713	0	0
52345-790	790	3	9	190h	3	18:46	192.5	8.02	DNA	5	Bridge	2000	FALSE	Duplex	1	0	0	2Bridge	0	0
52345-791	791	1	9	190h	4	19:02	192.7	8.03	DNA	5	Bridge	2000	TRUE	Duplex	1	0	0	23386	0	0
52345-791	791	2	9	190h	4	19:02	192.7	8.03	DNA	5	Bridge	2000	TRUE	Duplex	1	0	0	21832	0	0
52345-791	791	3	9	190h	4	19:02	192.7	8.03	DNA	5	Bridge	2000	TRUE	Duplex	1	0	0	22510	0	0
52345-792	792	1	1	0h					DNA	0.45	Bridge	1000	TRUE	Duplex	1	0	0	21946	0	0
52345-792	792	2	1	0h					DNA	0.45	Bridge	1000	TRUE	Duplex	1	0	0	22836	0	0
52345-792	792	3	1	0h					DNA	0.45	Bridge	1000	TRUE	Duplex	1	0	0	22365	0	0
52345-756	756	1	1	At_CEG	4	22:44	4	0.17	DNA	5	16S	2050	TRUE	Monoplex	1	0	0	21340	0	0
52345-756	756	2	1	At_CEG	4	22:44	4	0.17	DNA	5	16S	2050	TRUE	Monoplex	1	0	0	21818	0	0
52345-756	756	3	1	At_CEG	4	22:44	4	0.17	DNA	5	16S	2050	TRUE	Duplex	1	0	0	18597	0	0
52345-756	756	4	1	At_CEG	4	22:44	4	0.17	DNA	5	16S	2050	TRUE	Duplex	1	0	0	21778	0	0
52345-756	756	5	1	At_CEG	4	22:44	4	0.17	DNA	5	16S	2050	TRUE	Duplex	1	0	0	20666	0	0
52345-760	760	1	2	4h	4	2:10	7.4	0.31	DNA	5	16S	1950	TRUE	Monoplex	1	0	0	22493	0	0
52345-760	760	2	2	4h	4	2:10	7.4	0.31	DNA	5	16S	1950	TRUE	Monoplex	1	0	0	20797	0	0
52345-760	760	3	2	4h	4	2:10	7.4	0.31	DNA	5	16S	1950	TRUE	Duplex	1	0	0	22914	0	0
52345-760	760	4	2	4h	4	2:10	7.4	0.31	DNA	5	16S	1950	TRUE	Duplex	1	0	0	22987	0	0
52345-760	760	5	2	4h	4	2:10	7.4	0.31	DNA	5	16S	1950	TRUE	Duplex	1	0	0	21408	0	0
52345-764	764	1	3	8h	4	6:16	12	0.5	DNA	5	16S	1600	TRUE	Monoplex	1	0	0	21333	0	0
52345-764	764	2	3	8h	4	6:16	12	0.5	DNA	5	16S	1600	TRUE	Monoplex	1	0	0	20011	0	0
52345-764	764	3	3	8h	4	6:16	12	0.5	DNA	5	16S	1600	TRUE	Duplex	1	0	0	21986	0	0
52345-764	764	4	3	8h	4	6:16	12	0.5	DNA	5	16S	1600	TRUE	Duplex	1	0	0	18878	0	0
52345-764	764	5	3	8h	4	6:16	12	0.5	DNA	5	16S	1600	TRUE	Duplex	1	0	0	22084	0	0
52345-769	769	1	4	16h	4	14:11	19.9	0.83	DNA	5	16S	2000	TRUE	Monoplex	1	0	0	21616	0	0
52345-769	769	2	4	16h	4	14:11	19.9	0.83	DNA	5	16S	2000	TRUE	Monoplex	1	0	0	20461	0	0
52345-769	769	3	4	16h	4	14:11	19.9	0.83	DNA	5	16S	2000	TRUE	Duplex	1	0	0	22415	0	0
52345-769	769	4	4	16h	4	14:11	19.9	0.83	DNA	5	16S	2000	TRUE	Duplex	1	0	0	21552	0	0
52345-769	769	5	4	16h	4	14:11	19.9	0.83	DNA	5	16S	2000	TRUE	Duplex	1	0	0	21810	0	0
52345-773	773	1	5	24h	4	22:12	27.9	1.16	DNA	5	16S	2000	TRUE	Monoplex	1	0	0	21821	0	0
52345-773	773	2	5	24h	4	22:12	27.9	1.16	DNA	5	16S	2000	TRUE	Monoplex	1	0	0	21058	0	0
52345-773	773	3	5	24h	4	22:12	27.9	1.16	DNA	5	16S	2000	TRUE	Duplex	1	0	0	21851	0	0
52345-773	773	4	5	24h	4	22:12	27.9	1.16	DNA	5	16S	2000	TRUE	Duplex	1	0	0	21441	0	0
52345-773	773	5	5	24h	4	22:12	27.9	1.16	DNA	5	16S	2000	TRUE	Duplex	1	0	0	20963	0	0
52345-774	774	4	6	48h	1	20:35	50.3	2.09	DNA	5	16S	1900	FALSE	Duplex	1	0	0	21685	0	0
52345-775	775	4	6	48h	2	20:45	50.5	2.1	DNA	5	16S	1950	FALSE	Duplex	1	0	0	22834	0	0
52345-775	775	5	6	48h	2	20:45	50.5	2.1	DNA	5	16S	1950	FALSE	Duplex	1	0	0	20668	0	0
52345-777	777	1	6	48h	4	21:05	50.8	2.12	DNA	5	16S	1950	TRUE	Monoplex	1	0	0	21546	0	0
52345-777	777	2	6	48h	4	21:05	50.8	2.12	DNA	5	16S	1950	TRUE	Monoplex	1	0	0	20364	0	0
52345-777	777	3	6	48h	4	21:05	50.8	2.12	DNA	5	16S	1950	TRUE	Duplex	1	0	0	22549	0	0
52345-777	777	4	6	48h	4	21:05	50.8	2.12	DNA	5	16S	1950	TRUE	Duplex	1	0	0	23049	0	0
52345-777	777	5	6	48h	4	21:05	50.8	2.12	DNA	5	16S	1950	TRUE	Duplex	1	0	0	20003	0	0
52345-778	778	1	0	At_base					DNA	0.45	16S	1000	TRUE	Monoplex	1	0	0	21455	0	0
52345-778	778	2	0	At_base					DNA	0.45	16S	1000	TRUE	Monoplex	1	0	0	22855	0	0
52345-778	778	3	0	At_base					DNA	0.45	16S	1000	TRUE	Duplex	1	0	0	22523	0	0
52345-778	778	4	0	At_base					DNA	0.45	16S	1000	TRUE	Duplex	1	0	0	22618	0	0
52345-778	778	5	0	At_base					DNA	0.45	16S	1000	TRUE	Duplex	1	0	0	19981	0	0
52345-780	780	1	7	96h	1	19:18	97	4.04	DNA	5	16S	2000	FALSE	Monoplex	1	0	0	20209	0	0
52345-780	780	2	7	96h	1	19:18	97	4.04	DNA	5	16S	2000	FALSE	Monoplex	1	0	0	22224	0	0
52345-780	780	4	7	96h	1	19:18	97	4.04	DNA	5	16S	2000	FALSE	Duplex	1	0	0	22493	0	0
52345-780	780	5	7	96h	1	19:18	97	4.04	DNA	5	16S	2000	FALSE	Duplex	1	0	0	22040	0	0
52345-781	781	1	7	96h	2	19:32	97.3	4.05	DNA	5	16S	1900	FALSE	Monoplex	1	0	0	21603	0	0
52345-781	781	2	7	96h	2	19:32	97.3	4.05	DNA	5	16S	1900	FALSE	Monoplex	1	0	0	22984	0	0
52345-781	781	5	7	96h	2	19:32	97.3	4.05	DNA	5	16S	1900	FALSE	Duplex	1	0	0	22780	0	0
52345-782	782	1	7	96h	3	19:47	97.5	4.06	DNA	5	16S	2000	FALSE	Monoplex	1	0	0	21527	0	0
52345-782	782	2	7	96h	3	19:47	97.5	4.06	DNA	5	16S	2000	FALSE	Monoplex	1	0	0	23536	0	0
52345-782	782	4	7	96h	3	19:47	97.5	4.06	DNA	5	16S	2000	FALSE	Duplex	1	0	0	20488	0	0
52345-782	782	5	7	96h	3	19:47	97.5	4.06	DNA	5	16S	2000	FALSE	Duplex	1	0	0	18388	0	0
52345-783	783	1	7	96h	4	19:58	97.7	4.07	DNA	5	16S	2000	TRUE	Monoplex	1	0	0	22342	0	0
52345-783	783	2	7	96h	4	19:58	97.7	4.07	DNA	5	16S	2000	TRUE	Monoplex	1	0	0	23296	0	0
52345-783	783	3	7	96h	4	19:58	97.7	4.07	DNA	5	16S	2000	TRUE	Duplex	1	0	0	21494	0	0
52345-783	783	4	7	96h	4	19:58	97.7	4.07	DNA	5	16S	2000	TRUE	Duplex	1	0	0	23677	0	0
52345-783	783	5	7	96h	4	19:58	97.7	4.07	DNA	5	16S	2000	TRUE	Duplex	1	0	0	19270	0	0
52345-784	784	1	8	145h	1	19:01	144.7	6.03	DNA	5	16S	1900	FALSE	Monoplex	1	0	0	19797	0	0
52345-784	784	3	8	145h	1	19:01	144.7	6.03	DNA	5	16S	1900	FALSE	Duplex	1	0	0	21721	0	0
52345-784	784	4	8	145h	1	19:01	144.7	6.03	DNA	5	16S	1900	FALSE	Duplex	1	0	0	22950	0	0
52345-784	784	5	8	145h	1	19:01	144.7	6.03	DNA	5	16S	1900	FALSE	Duplex	1	0	0	19868	0	0
52345-785	785	1	8	145h	2	19:13	145	6.04	DNA	5	16S	1900	FALSE	Monoplex	1	0	0	22001	0	0
52345-785	785	2	8	145h	2	19:13	145	6.04	DNA	5	16S	1900	FALSE	Monoplex	1	0	0	22558	0	0
52345-785	785	3	8	145h	2	19:13	145	6.04	DNA	5	16S	1900	FALSE	Duplex	1	0	0	23141	0	0
52345-785	785	4	8	145h	2	19:13	145	6.04	DNA	5	16S	1900	FALSE	Duplex	1	0	0	20684	0	0
52345-786	786	1	8	145h	3	19:31	145.2	6.05	DNA	5	16S	2000	FALSE	Monoplex	1	0	0	22300	0	0
52345-786	786	2	8	145h	3	19:31	145.2	6.05	DNA	5	16S	2000	FALSE	Monoplex	1	0	0	22526	0	0
52345-786	786	3	8	145h	3	19:31	145.2	6.05	DNA	5	16S	2000	FALSE	Duplex	1	0	0	23182	0	0
52345-786	786	4	8	145h	3	19:31	145.2	6.05	DNA	5	16S	2000	FALSE	Duplex	1	0	0	22480	0	0
52345-786	786	5	8	145h	3	19:31	145.2	6.05	DNA	5	16S	2000	FALSE	Duplex	1	0	0	19731	0	0
52345-787	787	1	8	145h	4	19:39	145.3	6.06	DNA	5	16S	2000	TRUE	Monoplex	1	0	0	21857	0	0
52345-787	787	2	8	145h	4	19:39	145.3	6.06	DNA	5	16S	2000	TRUE	Monoplex	1	0	0	20002	0	0
52345-787	787	3	8	145h	4	19:39	145.3	6.06	DNA	5	16S	2000	TRUE	Duplex	1	0	0	23103	0	0
52345-787	787	4	8	145h	4	19:39	145.3	6.06	DNA	5	16S	2000	TRUE	Duplex	1	0	0	20698	0	0
52345-787	787	5	8	145h	4	19:39	145.3	6.06	DNA	5	16S	2000	TRUE	Duplex	1	0	0	19559	0	0
52345-788	788	1	9	190h	1	18:08	191.8	7.99	DNA	5	16S	1900	FALSE	Monoplex	1	0	0	20423	0	0
52345-788	788	2	9	190h	1	18:08	191.8	7.99	DNA	5	16S	1900	FALSE	Monoplex	1	0	0	22178	0	0
52345-788	788	3	9	190h	1	18:08	191.8	7.99	DNA	5	16S	1900	FALSE	Duplex	1	0	0	22854	0	0
52345-788	788	4	9	190h	1	18:08	191.8	7.99	DNA	5	16S	1900	FALSE	Duplex	1	0	0	21043	0	0
52345-788	788	5	9	190h	1	18:08	191.8	7.99	DNA	5	16S	1900	FALSE	Duplex	1	0	0	19101	0	0
52345-789	789	2	9	190h	2	18:25	192.1	8	DNA	5	16S	1700	FALSE	Monoplex	1	0	0	22131	0	0
52345-789	789	3	9	190h	2	18:25	192.1	8	DNA	5	16S	1700	FALSE	Duplex	1	0	0	21525	0	0
52345-789	789	4	9	190h	2	18:25	192.1	8	DNA	5	16S	1700	FALSE	Duplex	1	0	0	21632	0	0
52345-789	789	5	9	190h	2	18:25	192.1	8	DNA	5	16S	1700	FALSE	Duplex	1	0	0	21325	0	0
52345-790	790	1	9	190h	3	18:46	192.5	8.02	DNA	5	16S	2000	FALSE	Monoplex	1	0	0	21609	0	0
52345-790	790	2	9	190h	3	18:46	192.5	8.02	DNA	5	16S	2000	FALSE	Monoplex	1	0	0	20778	0	0
52345-790	790	3	9	190h	3	18:46	192.5	8.02	DNA	5	16S	2000	FALSE	Duplex	1	0	0	23941	0	0
52345-790	790	4	9	190h	3	18:46	192.5	8.02	DNA	5	16S	2000	FALSE	Duplex	1	0	0	20713	0	0
52345-790	790	5	9	190h	3	18:46	192.5	8.02	DNA	5	16S	2000	FALSE	Duplex	1	0	0	2Bridge	0	0
52345-791	791	1	9	190h	4	19:02	192.7	8.03	DNA	5	16S	2000	TRUE	Monoplex	1	0	0	20919	0	0
52345-791	791	2	9	190h	4	19:02	192.7	8.03	DNA	5	16S	2000	TRUE	Monoplex	1	0	0	22635	0	0
52345-791	791	3	9	190h	4	19:02	192.7	8.03	DNA	5	16S	2000	TRUE	Duplex	1	0	0	23386	0	0
52345-791	791	4	9	190h	4	19:02	192.7	8.03	DNA	5	16S	2000	TRUE	Duplex	1	0	0	21832	0	0
52345-791	791	5	9	190h	4	19:02	192.7	8.03	DNA	5	16S	2000	TRUE	Duplex	1	0	0	22510	0	0
52345-792	792	1	1	0h					DNA	0.45	16S	1000	TRUE	Monoplex	1	0	0	21031	0	0
52345-792	792	2	1	0h					DNA	0.45	16S	1000	TRUE	Monoplex	1	0	0	20701	0	0
52345-792	792	3	1	0h					DNA	0.45	16S	1000	TRUE	Duplex	1	0	0	21946	0	0
52345-792	792	4	1	0h					DNA	0.45	16S	1000	TRUE	Duplex	1	0	0	22836	0	0
52345-792	792	5	1	0h					DNA	0.45	16S	1000	TRUE	Duplex	1	0	0	22365	0	0
52345-756	756	2	1	At_CEG	4	22:44	4	0.17	DNA	5	Cytb	2050	TRUE	Monoplex	1	0	0	21402	0	0
52345-760	760	1	2	4h	4	2:10	7.4	0.31	DNA	5	Cytb	1950	TRUE	Monoplex	1	0	0	21414	0	0
52345-760	760	2	2	4h	4	2:10	7.4	0.31	DNA	5	Cytb	1950	TRUE	Monoplex	1	0	0	19328	0	0
52345-764	764	1	3	8h	4	6:16	12	0.5	DNA	5	Cytb	1600	TRUE	Monoplex	1	0	0	20657	0	0
52345-764	764	2	3	8h	4	6:16	12	0.5	DNA	5	Cytb	1600	TRUE	Monoplex	1	0	0	20691	0	0
52345-769	769	1	4	16h	4	14:11	19.9	0.83	DNA	5	Cytb	2000	TRUE	Monoplex	1	0	0	21208	0	0
52345-769	769	2	4	16h	4	14:11	19.9	0.83	DNA	5	Cytb	2000	TRUE	Monoplex	1	0	0	20235	0	0
52345-773	773	1	5	24h	4	22:12	27.9	1.16	DNA	5	Cytb	2000	TRUE	Monoplex	1	0	0	22586	0	0
52345-773	773	2	5	24h	4	22:12	27.9	1.16	DNA	5	Cytb	2000	TRUE	Monoplex	1	0	0	22354	0	0
52345-777	777	1	6	48h	4	21:05	50.8	2.12	DNA	5	Cytb	1950	TRUE	Monoplex	1	0	0	21948	0	0
52345-777	777	2	6	48h	4	21:05	50.8	2.12	DNA	5	Cytb	1950	TRUE	Monoplex	1	0	0	21136	0	0
52345-778	778	1	0	At_base					DNA	0.45	Cytb	1000	TRUE	Monoplex	1	0	0	20404	0	0
52345-778	778	2	0	At_base					DNA	0.45	Cytb	1000	TRUE	Monoplex	1	0	0	21315	0	0
52345-780	780	1	7	96h	1	19:18	97	4.04	DNA	5	Cytb	2000	FALSE	Monoplex	1	0	0	21095	0	0
52345-781	781	1	7	96h	2	19:32	97.3	4.05	DNA	5	Cytb	1900	FALSE	Monoplex	1	0	0	21646	0	0
52345-783	783	1	7	96h	4	19:58	97.7	4.07	DNA	5	Cytb	2000	TRUE	Monoplex	1	0	0	21161	0	0
52345-783	783	2	7	96h	4	19:58	97.7	4.07	DNA	5	Cytb	2000	TRUE	Monoplex	1	0	0	22113	0	0
52345-784	784	2	8	145h	1	19:01	144.7	6.03	DNA	5	Cytb	1900	FALSE	Monoplex	1	0	0	20782	0	0
52345-785	785	1	8	145h	2	19:13	145	6.04	DNA	5	Cytb	1900	FALSE	Monoplex	1	0	0	20605	0	0
52345-785	785	2	8	145h	2	19:13	145	6.04	DNA	5	Cytb	1900	FALSE	Monoplex	1	0	0	21459	0	0
52345-786	786	1	8	145h	3	19:31	145.2	6.05	DNA	5	Cytb	2000	FALSE	Monoplex	1	0	0	19107	0	0
52345-786	786	2	8	145h	3	19:31	145.2	6.05	DNA	5	Cytb	2000	FALSE	Monoplex	1	0	0	21982	0	0
52345-787	787	1	8	145h	4	19:39	145.3	6.06	DNA	5	Cytb	2000	TRUE	Monoplex	1	0	0	21663	0	0
52345-787	787	2	8	145h	4	19:39	145.3	6.06	DNA	5	Cytb	2000	TRUE	Monoplex	1	0	0	22198	0	0
52345-788	788	1	9	190h	1	18:08	191.8	7.99	DNA	5	Cytb	1900	FALSE	Monoplex	1	0	0	21650	0	0
52345-789	789	1	9	190h	2	18:25	192.1	8	DNA	5	Cytb	1700	FALSE	Monoplex	1	0	0	21496	0	0
52345-790	790	1	9	190h	3	18:46	192.5	8.02	DNA	5	Cytb	2000	FALSE	Monoplex	1	0	0	21516	0	0
52345-791	791	1	9	190h	4	19:02	192.7	8.03	DNA	5	Cytb	2000	TRUE	Monoplex	1	0	0	21713	0	0
52345-791	791	2	9	190h	4	19:02	192.7	8.03	DNA	5	Cytb	2000	TRUE	Monoplex	1	0	0	21288	0	0
52345-792	792	1	1	0h					DNA	0.45	Cytb	1000	TRUE	Monoplex	1	0	0	20897	0	0
52345-792	792	2	1	0h					DNA	0.45	Cytb	1000	TRUE	Monoplex	1	0	0	20538	0	0
52345-756	756	2	1	At_CEG	4	22:44	4	0.17	DNA	5	Dloop	2050	TRUE	Duplex	1	0	0	21778	0	0
52345-756	756	3	1	At_CEG	4	22:44	4	0.17	DNA	5	Dloop	2050	TRUE	Duplex	1	0	0	20666	0	0
52345-760	760	1	2	4h	4	2:10	7.4	0.31	DNA	5	Dloop	1950	TRUE	Duplex	1	0	0	22914	0	0
52345-760	760	2	2	4h	4	2:10	7.4	0.31	DNA	5	Dloop	1950	TRUE	Duplex	1	0	0	22987	0	0
52345-760	760	3	2	4h	4	2:10	7.4	0.31	DNA	5	Dloop	1950	TRUE	Duplex	1	0	0	21408	0	0
52345-764	764	1	3	8h	4	6:16	12	0.5	DNA	5	Dloop	1600	TRUE	Duplex	1	0	0	21986	0	0
52345-764	764	2	3	8h	4	6:16	12	0.5	DNA	5	Dloop	1600	TRUE	Duplex	1	0	0	18878	0	0
52345-764	764	3	3	8h	4	6:16	12	0.5	DNA	5	Dloop	1600	TRUE	Duplex	1	0	0	22084	0	0
52345-769	769	1	4	16h	4	14:11	19.9	0.83	DNA	5	Dloop	2000	TRUE	Duplex	1	0	0	22415	0	0
52345-769	769	2	4	16h	4	14:11	19.9	0.83	DNA	5	Dloop	2000	TRUE	Duplex	1	0	0	21552	0	0
52345-769	769	3	4	16h	4	14:11	19.9	0.83	DNA	5	Dloop	2000	TRUE	Duplex	1	0	0	21810	0	0
52345-771	771	1	5	24h	2	21:39	27.3	1.14	DNA	5	Dloop	1850	FALSE	Duplex	1	0	0	22969	0	0
52345-773	773	1	5	24h	4	22:12	27.9	1.16	DNA	5	Dloop	2000	TRUE	Duplex	1	0	0	21851	0	0
52345-773	773	2	5	24h	4	22:12	27.9	1.16	DNA	5	Dloop	2000	TRUE	Duplex	1	0	0	21441	0	0
52345-773	773	3	5	24h	4	22:12	27.9	1.16	DNA	5	Dloop	2000	TRUE	Duplex	1	0	0	20963	0	0
52345-774	774	2	6	48h	1	20:35	50.3	2.09	DNA	5	Dloop	1900	FALSE	Duplex	1	0	0	21685	0	0
52345-775	775	2	6	48h	2	20:45	50.5	2.1	DNA	5	Dloop	1950	FALSE	Duplex	1	0	0	22834	0	0
52345-776	776	3	6	48h	3	20:53	50.6	2.11	DNA	5	Dloop	1950	FALSE	Duplex	1	0	0	19329	0	0
52345-777	777	1	6	48h	4	21:05	50.8	2.12	DNA	5	Dloop	1950	TRUE	Duplex	1	0	0	22549	0	0
52345-777	777	2	6	48h	4	21:05	50.8	2.12	DNA	5	Dloop	1950	TRUE	Duplex	1	0	0	23049	0	0
52345-777	777	3	6	48h	4	21:05	50.8	2.12	DNA	5	Dloop	1950	TRUE	Duplex	1	0	0	20003	0	0
52345-778	778	1	0	At_base					DNA	0.45	Dloop	1000	TRUE	Duplex	1	0	0	22523	0	0
52345-778	778	2	0	At_base					DNA	0.45	Dloop	1000	TRUE	Duplex	1	0	0	22618	0	0
52345-778	778	3	0	At_base					DNA	0.45	Dloop	1000	TRUE	Duplex	1	0	0	19981	0	0
52345-780	780	1	7	96h	1	19:18	97	4.04	DNA	5	Dloop	2000	FALSE	Duplex	1	0	0	22356	0	0
52345-780	780	2	7	96h	1	19:18	97	4.04	DNA	5	Dloop	2000	FALSE	Duplex	1	0	0	22493	0	0
52345-780	780	3	7	96h	1	19:18	97	4.04	DNA	5	Dloop	2000	FALSE	Duplex	1	0	0	22040	0	0
52345-781	781	1	7	96h	2	19:32	97.3	4.05	DNA	5	Dloop	1900	FALSE	Duplex	1	0	0	23409	0	0
52345-781	781	2	7	96h	2	19:32	97.3	4.05	DNA	5	Dloop	1900	FALSE	Duplex	1	0	0	23124	0	0
52345-781	781	3	7	96h	2	19:32	97.3	4.05	DNA	5	Dloop	1900	FALSE	Duplex	1	0	0	22780	0	0
52345-782	782	1	7	96h	3	19:47	97.5	4.06	DNA	5	Dloop	2000	FALSE	Duplex	1	0	0	22168	0	0
52345-782	782	2	7	96h	3	19:47	97.5	4.06	DNA	5	Dloop	2000	FALSE	Duplex	1	0	0	20488	0	0
52345-782	782	3	7	96h	3	19:47	97.5	4.06	DNA	5	Dloop	2000	FALSE	Duplex	1	0	0	18388	0	0
52345-783	783	1	7	96h	4	19:58	97.7	4.07	DNA	5	Dloop	2000	TRUE	Duplex	1	0	0	21494	0	0
52345-783	783	2	7	96h	4	19:58	97.7	4.07	DNA	5	Dloop	2000	TRUE	Duplex	1	0	0	23677	0	0
52345-783	783	3	7	96h	4	19:58	97.7	4.07	DNA	5	Dloop	2000	TRUE	Duplex	1	0	0	19270	0	0
52345-784	784	2	8	145h	1	19:01	144.7	6.03	DNA	5	Dloop	1900	FALSE	Duplex	1	0	0	22950	0	0
52345-784	784	3	8	145h	1	19:01	144.7	6.03	DNA	5	Dloop	1900	FALSE	Duplex	1	0	0	19868	0	0
52345-785	785	1	8	145h	2	19:13	145	6.04	DNA	5	Dloop	1900	FALSE	Duplex	1	0	0	23141	0	0
52345-785	785	2	8	145h	2	19:13	145	6.04	DNA	5	Dloop	1900	FALSE	Duplex	1	0	0	20684	0	0
52345-785	785	3	8	145h	2	19:13	145	6.04	DNA	5	Dloop	1900	FALSE	Duplex	1	0	0	21342	0	0
52345-786	786	1	8	145h	3	19:31	145.2	6.05	DNA	5	Dloop	2000	FALSE	Duplex	1	0	0	23182	0	0
52345-786	786	2	8	145h	3	19:31	145.2	6.05	DNA	5	Dloop	2000	FALSE	Duplex	1	0	0	22480	0	0
52345-786	786	3	8	145h	3	19:31	145.2	6.05	DNA	5	Dloop	2000	FALSE	Duplex	1	0	0	19731	0	0
52345-787	787	1	8	145h	4	19:39	145.3	6.06	DNA	5	Dloop	2000	TRUE	Duplex	1	0	0	23103	0	0
52345-787	787	2	8	145h	4	19:39	145.3	6.06	DNA	5	Dloop	2000	TRUE	Duplex	1	0	0	20698	0	0
52345-787	787	3	8	145h	4	19:39	145.3	6.06	DNA	5	Dloop	2000	TRUE	Duplex	1	0	0	19559	0	0
52345-788	788	1	9	190h	1	18:08	191.8	7.99	DNA	5	Dloop	1900	FALSE	Duplex	1	0	0	22854	0	0
52345-788	788	2	9	190h	1	18:08	191.8	7.99	DNA	5	Dloop	1900	FALSE	Duplex	1	0	0	21043	0	0
52345-788	788	3	9	190h	1	18:08	191.8	7.99	DNA	5	Dloop	1900	FALSE	Duplex	1	0	0	19101	0	0
52345-789	789	2	9	190h	2	18:25	192.1	8	DNA	5	Dloop	1700	FALSE	Duplex	1	0	0	21632	0	0
52345-789	789	3	9	190h	2	18:25	192.1	8	DNA	5	Dloop	1700	FALSE	Duplex	1	0	0	21325	0	0
52345-790	790	1	9	190h	3	18:46	192.5	8.02	DNA	5	Dloop	2000	FALSE	Duplex	1	0	0	23941	0	0
52345-790	790	2	9	190h	3	18:46	192.5	8.02	DNA	5	Dloop	2000	FALSE	Duplex	1	0	0	20713	0	0
52345-790	790	3	9	190h	3	18:46	192.5	8.02	DNA	5	Dloop	2000	FALSE	Duplex	1	0	0	2Bridge	0	0
52345-791	791	1	9	190h	4	19:02	192.7	8.03	DNA	5	Dloop	2000	TRUE	Duplex	1	0	0	23386	0	0
52345-791	791	2	9	190h	4	19:02	192.7	8.03	DNA	5	Dloop	2000	TRUE	Duplex	1	0	0	21832	0	0
52345-791	791	3	9	190h	4	19:02	192.7	8.03	DNA	5	Dloop	2000	TRUE	Duplex	1	0	0	22510	0	0
52345-792	792	1	1	0h					DNA	0.45	Dloop	1000	TRUE	Duplex	1	0	0	21946	0	0
52345-792	792	2	1	0h					DNA	0.45	Dloop	1000	TRUE	Duplex	1	0	0	22836	0	0
52345-792	792	3	1	0h					DNA	0.45	Dloop	1000	TRUE	Duplex	1	0	0	22365	0	0
52345-750	750	2	0	At_base	1	18:19	0	0	RNA	5	16S	1000	FALSE	Monoplex	1				0	0
52345-751	751	2	0	At_base	2	18:21	0	0	RNA	5	16S	1000	FALSE	Monoplex	1				0	0
52345-752	752	2	0	At_base	3	18:19	0	0	RNA	5	16S	1200	FALSE	Monoplex	1				0	0
52345-756	756	1	1	At_CEG	4	22:44	4	0.17	RNA	5	16S	2050	TRUE	Monoplex	0.1	0	0	21344	0	0
52345-756	756	2	1	At_CEG	4	22:44	4	0.17	RNA	5	16S	2050	TRUE	Monoplex	0.1	0	0	22543	0	0
52345-760	760	1	2	4h	4	2:10	7.4	0.31	RNA	5	16S	1950	TRUE	Monoplex	0.1	0	0	19837	0	0
52345-760	760	2	2	4h	4	2:10	7.4	0.31	RNA	5	16S	1950	TRUE	Monoplex	0.1	0	0	18546	0	0
52345-761	761	2	3	8h	1	5:34	11.3	0.47	RNA	5	16S	1925	FALSE	Monoplex	0.1	0	0	19686	0	0
52345-764	764	1	3	8h	4	6:16	12	0.5	RNA	5	16S	1600	TRUE	Monoplex	0.1	0	0	19770	0	0
52345-764	764	2	3	8h	4	6:16	12	0.5	RNA	5	16S	1600	TRUE	Monoplex	0.1	0	0	21898	0	0
52345-767	767	2	4	16h	2	13:49	19.4	0.81	RNA	5	16S	2000	FALSE	Monoplex	0.1	0	0	21498	0	0
52345-768	768	1	4	16h	3	14:03	19.7	0.82	RNA	5	16S	1950	FALSE	Monoplex	0.1	0	0	22329	0	0
52345-769	769	1	4	16h	4	14:11	19.9	0.83	RNA	5	16S	2000	TRUE	Monoplex	0.1	0	0	22018	0	0
52345-769	769	2	4	16h	4	14:11	19.9	0.83	RNA	5	16S	2000	TRUE	Monoplex	0.1	0	0	19607	0	0
52345-770	770	1	5	24h	1	21:29	27.2	1.13	RNA	5	16S	1950	FALSE	Monoplex	0.1	0	0	21669	0	0
52345-770	770	2	5	24h	1	21:29	27.2	1.13	RNA	5	16S	1950	FALSE	Monoplex	0.1	0	0	22412	0	0
52345-771	771	1	5	24h	2	21:39	27.3	1.14	RNA	5	16S	1850	FALSE	Monoplex	0.1	0	0	20086	0	0
52345-771	771	2	5	24h	2	21:39	27.3	1.14	RNA	5	16S	1850	FALSE	Monoplex	0.1	0	0	19254	0	0
52345-772	772	1	5	24h	3	21:59	27.7	1.15	RNA	5	16S	2000	FALSE	Monoplex	0.1	0	0	22387	0	0
52345-772	772	2	5	24h	3	21:59	27.7	1.15	RNA	5	16S	2000	FALSE	Monoplex	0.1	0	0	22404	0	0
52345-773	773	2	5	24h	4	22:12	27.9	1.16	RNA	5	16S	2000	TRUE	Monoplex	0.1	0	0	22949	0	0
52345-774	774	2	6	48h	1	20:35	50.3	2.09	RNA	5	16S	1900	FALSE	Monoplex	0.1	0	0	20779	0	0
52345-775	775	2	6	48h	2	20:45	50.5	2.1	RNA	5	16S	1950	FALSE	Monoplex	0.1	0	0	21229	0	0
52345-776	776	2	6	48h	3	20:53	50.6	2.11	RNA	5	16S	1950	FALSE	Monoplex	0.1	0	0	19198	0	0
52345-777	777	2	6	48h	4	21:05	50.8	2.12	RNA	5	16S	1950	TRUE	Monoplex	0.1	0	0	19731	0	0
52345-778	778	2	0	At_base					RNA	0.45	16S	1000	TRUE	Monoplex	0.1	0	0	22614	0	0
52345-780	780	1	7	96h	1	19:18	97	4.04	RNA	5	16S	2000	FALSE	Monoplex	0.1	0	0	18122	0	0
52345-780	780	2	7	96h	1	19:18	97	4.04	RNA	5	16S	2000	FALSE	Monoplex	0.1	0	0	18992	0	0
52345-781	781	1	7	96h	2	19:32	97.3	4.05	RNA	5	16S	1900	FALSE	Monoplex	0.1	0	0	18881	0	0
52345-781	781	2	7	96h	2	19:32	97.3	4.05	RNA	5	16S	1900	FALSE	Monoplex	0.1	0	0	22223	0	0
52345-782	782	1	7	96h	3	19:47	97.5	4.06	RNA	5	16S	2000	FALSE	Monoplex	0.1	0	0	16881	0	0
52345-782	782	2	7	96h	3	19:47	97.5	4.06	RNA	5	16S	2000	FALSE	Monoplex	0.1	0	0	19752	0	0
52345-783	783	1	7	96h	4	19:58	97.7	4.07	RNA	5	16S	2000	TRUE	Monoplex	0.1	0	0	19121	0	0
52345-783	783	2	7	96h	4	19:58	97.7	4.07	RNA	5	16S	2000	TRUE	Monoplex	0.1	0	0	21879	0	0
52345-784	784	1	8	145h	1	19:01	144.7	6.03	RNA	5	16S	1900	FALSE	Monoplex	0.1	0	0	21342	0	0
52345-784	784	2	8	145h	1	19:01	144.7	6.03	RNA	5	16S	1900	FALSE	Monoplex	0.1	0	0	20760	0	0
52345-785	785	1	8	145h	2	19:13	145	6.04	RNA	5	16S	1900	FALSE	Monoplex	0.1	0	0	18332	0	0
52345-785	785	2	8	145h	2	19:13	145	6.04	RNA	5	16S	1900	FALSE	Monoplex	0.1	0	0	18802	0	0
52345-786	786	1	8	145h	3	19:31	145.2	6.05	RNA	5	16S	2000	FALSE	Monoplex	0.1	0	0	21691	0	0
52345-786	786	2	8	145h	3	19:31	145.2	6.05	RNA	5	16S	2000	FALSE	Monoplex	0.1	0	0	22244	0	0
52345-787	787	1	8	145h	4	19:39	145.3	6.06	RNA	5	16S	2000	TRUE	Monoplex	0.1	0	0	21425	0	0
52345-787	787	2	8	145h	4	19:39	145.3	6.06	RNA	5	16S	2000	TRUE	Monoplex	0.1	0	0	22953	0	0
52345-788	788	1	9	190h	1	18:08	191.8	7.99	RNA	5	16S	1900	FALSE	Monoplex	0.1	0	0	23203	0	0
52345-788	788	2	9	190h	1	18:08	191.8	7.99	RNA	5	16S	1900	FALSE	Monoplex	0.1	0	0	23354	0	0
52345-789	789	1	9	190h	2	18:25	192.1	8	RNA	5	16S	1700	FALSE	Monoplex	0.1	0	0	23675	0	0
52345-789	789	2	9	190h	2	18:25	192.1	8	RNA	5	16S	1700	FALSE	Monoplex	0.1	0	0	23303	0	0
52345-790	790	1	9	190h	3	18:46	192.5	8.02	RNA	5	16S	2000	FALSE	Monoplex	0.1	0	0	21649	0	0
52345-790	790	2	9	190h	3	18:46	192.5	8.02	RNA	5	16S	2000	FALSE	Monoplex	0.1	0	0	21655	0	0
52345-791	791	1	9	190h	4	19:02	192.7	8.03	RNA	5	16S	2000	TRUE	Monoplex	0.1	0	0	23675	0	0
52345-791	791	2	9	190h	4	19:02	192.7	8.03	RNA	5	16S	2000	TRUE	Monoplex	0.1	0	0	22170	0	0
52345-792	792	1	1	0h					RNA	0.45	16S	1000	TRUE	Monoplex	0.1	0	0	21649	0	0
52345-792	792	2	1	0h					RNA	0.45	16S	1000	TRUE	Monoplex	0.1	0	0	19981	0	0
52345-753	753	1	1	At_CEG	1	21:43	3.4	0.14	RNA	5	Cytb	1950	FALSE	Monoplex	0.4	0	0	21352	0	0
52345-753	753	2	1	At_CEG	1	21:43	3.4	0.14	RNA	5	Cytb	1950	FALSE	Monoplex	0.4	0	0	18464	0	0
52345-754	754	1	1	At_CEG	2	21:58	3.7	0.15	RNA	5	Cytb	1300	FALSE	Monoplex	0.4	0	0	20927	0	0
52345-754	754	2	1	At_CEG	2	21:58	3.7	0.15	RNA	5	Cytb	1300	FALSE	Monoplex	0.4	0	0	19978	0	0
52345-755	755	1	1	At_CEG	3	22:16	4	0.16	RNA	5	Cytb	2050	FALSE	Monoplex	0.4	0	0	21393	0	0
52345-755	755	2	1	At_CEG	3	22:16	4	0.16	RNA	5	Cytb	2050	FALSE	Monoplex	0.4	0	0	21569	0	0
52345-756	756	1	1	At_CEG	4	22:44	4	0.17	RNA	5	Cytb	2050	TRUE	Monoplex	0.4	0	0	19777	0	0
52345-756	756	2	1	At_CEG	4	22:44	4	0.17	RNA	5	Cytb	2050	TRUE	Monoplex	0.4	0	0	20213	0	0
52345-757	757	1	2	4h	1	1:30	7.2	0.3	RNA	5	Cytb	2050	FALSE	Monoplex	0.4	0	0	22006	0	0
52345-757	757	2	2	4h	1	1:30	7.2	0.3	RNA	5	Cytb	2050	FALSE	Monoplex	0.4	0	0	20257	0	0
52345-758	758	1	2	4h	2	1:48	7.5	0.31	RNA	5	Cytb	2150	FALSE	Monoplex	0.4	0	0	20408	0	0
52345-758	758	2	2	4h	2	1:48	7.5	0.31	RNA	5	Cytb	2150	FALSE	Monoplex	0.4	0	0	19116	0	0
52345-759	759	1	2	4h	3	1:58	8	0.33	RNA	5	Cytb	2000	FALSE	Monoplex	0.4	0	0	21715	0	0
52345-759	759	2	2	4h	3	1:58	8	0.33	RNA	5	Cytb	2000	FALSE	Monoplex	0.4	0	0	20330	0	0
52345-760	760	1	2	4h	4	2:10	7.4	0.31	RNA	5	Cytb	1950	TRUE	Monoplex	0.4	0	0	20916	0	0
52345-760	760	2	2	4h	4	2:10	7.4	0.31	RNA	5	Cytb	1950	TRUE	Monoplex	0.4	0	0	20621	0	0
52345-765	765	1							Carryover		Cytb		TRUE	Monoplex	1	0	0	20845	0
52345-765	765	2							Carryover		Cytb		TRUE	Monoplex	1	0	0	21760	0
52345-779	779	1							Carryover		Cytb		TRUE	Monoplex	1	0	0	21363	0
52345-779	779	2							Carryover		Cytb		TRUE	Monoplex	1	0	0	21205	0
52345-793	793	1							Carryover		Cytb		TRUE	Monoplex	1	0	0	21120	0
52345-793	793	2							Carryover		Cytb		TRUE	Monoplex	1	0	0	21292	0
52345-765	765	1							DNA		Bridge		TRUE	Duplex	1	0	0	21867	0
52345-765	765	2							DNA		Bridge		TRUE	Duplex	1	0	0	22325	0
52345-765	765	1							DNA		16S		TRUE	Monoplex	1	0	0	21824	0
52345-765	765	2							DNA		16S		TRUE	Monoplex	1	0	0	22257	0
52345-765	765	3							DNA		16S		TRUE	Duplex	1	0	0	21867	0
52345-765	765	4							DNA		16S		TRUE	Duplex	1	0	0	22325	0
52345-765	765	5							DNA		16S		TRUE	Duplex	1	0	0	21587	0
52345-765	765	1							DNA		Cytb		TRUE	Monoplex	1	0	0	19933	0
52345-765	765	2							DNA		Cytb		TRUE	Monoplex	1	0	0	20419	0
52345-765	765	1							DNA		Dloop		TRUE	Duplex	1	0	0	21867	0
52345-765	765	2							DNA		Dloop		TRUE	Duplex	1	0	0	22325	0
52345-779	779	1							DNA		Bridge		TRUE	Duplex	1	0	0	22742	0
52345-779	779	2							DNA		Bridge		TRUE	Duplex	1	0	0	22617	0
52345-779	779	3							DNA		Bridge		TRUE	Duplex	1	0	0	20388	0
52345-779	779	1							DNA		16S		TRUE	Monoplex	1	0	0	22423	0
52345-779	779	2							DNA		16S		TRUE	Monoplex	1	0	0	22142	0
52345-779	779	3							DNA		16S		TRUE	Duplex	1	0	0	22742	0
52345-779	779	4							DNA		16S		TRUE	Duplex	1	0	0	22617	0
52345-793	793	3							DNA		16S		TRUE	Duplex	1	0	0	20547	0
52345-793	793	4							DNA		16S		TRUE	Duplex	1	0	0	20198	0
52345-779	779	1							DNA		Cytb		TRUE	Monoplex	1	0	0	20995	0
52345-779	779	2							DNA		Cytb		TRUE	Monoplex	1	0	0	21705	0
52345-793	793	2							DNA		Cytb		TRUE	Monoplex	1	0	0	19696	0
52345-779	779	1							DNA		Dloop		TRUE	Duplex	1	0	0	22742	0
52345-779	779	2							DNA		Dloop		TRUE	Duplex	1	0	0	22617	0
52345-793	793	2							DNA		Dloop		TRUE	Duplex	1	0	0	20547	0
52345-793	793	3							DNA		Dloop		TRUE	Duplex	1	0	0	22312	0
52345-793	793	1							DNA				TRUE	Duplex	1	0	0	20198	0
52345-793	793	1									Bridge		TRUE	Duplex	1	0	0	20547	0
52345-793	793	2									Bridge		TRUE	Duplex	1	0	0	20198	0
52345-793	793	1									Cytb		TRUE	Monoplex	1	0	0	19793	0
52345-765	765	3							DNA		Bridge		TRUE	Duplex	1	0	0	21587	0
52345-793	793	3							DNA		Bridge		TRUE	Duplex	1	0	0	22312	0
52345-779	779	5							DNA		16S		TRUE	Duplex	1	0	0	20388	0
52345-793	793	5							DNA		16S		TRUE	Duplex	1	0	0	22312	0
52345-765	765	3							DNA		Dloop		TRUE	Duplex	1	0	0	21587	0
52345-779	779	3							DNA		Dloop		TRUE	Duplex	1	0	0	20388	0
52345-775	775	2	6	48h	2	20:45	50.5	2.1	DNA	5	16S	1950	FALSE	Monoplex	1	0.049511626	1	23761	0.544627886	0.013964818
52345-759	759	2	2	4h	3	1:58	8	0.33	DNA	5	Bridge	2000	FALSE	Duplex	1	0.049782963	1	22426	0.547612593	0.013690315
52345-781	781	3	7	96h	2	19:32	97.3	4.05	DNA	5	16S	1900	FALSE	Duplex	1	0.050258264	1	23408	0.552840904	0.014548445
52345-776	776	1	6	48h	3	20:53	50.6	2.11	DNA	5	Bridge	1950	FALSE	Duplex	1	0.050632462	1	23233	0.556957086	0.014280951
52345-776	776	1	6	48h	3	20:53	50.6	2.11	DNA	5	Dloop	1950	FALSE	Duplex	1	0.05063682	1	23233	0.55700502	0.01428218
52345-781	781	4	7	96h	2	19:32	97.3	4.05	DNA	5	16S	1900	FALSE	Duplex	1	0.050877701	1	23123	0.559654711	0.014727756
52345-774	774	1	6	48h	1	20:35	50.3	2.09	DNA	5	Bridge	1900	FALSE	Duplex	1	0.051034403	1	23049	0.56137843	0.014773117
52345-774	774	1	6	48h	1	20:35	50.3	2.09	DNA	5	Dloop	1900	FALSE	Duplex	1	0.051041041	1	23049	0.561451451	0.014775038
52345-775	775	1	6	48h	2	20:45	50.5	2.1	DNA	5	Bridge	1950	FALSE	Duplex	1	0.051136443	1	23004	0.562500875	0.014423099
52345-775	775	3	6	48h	2	20:45	50.5	2.1	DNA	5	16S	1950	FALSE	Duplex	1	0.05114089	1	23004	0.56254979	0.014424354
52345-784	784	2	8	145h	1	19:01	144.7	6.03	DNA	5	16S	1900	FALSE	Monoplex	1	0.052205212	1	22535	0.574257332	0.015112035
52345-780	780	3	7	96h	1	19:18	97	4.04	DNA	5	16S	2000	FALSE	Duplex	1	0.052625552	1	22355	0.578881072	0.014472027
52345-781	781	2	7	96h	2	19:32	97.3	4.05	DNA	5	Cytb	1900	FALSE	Monoplex	1	0.052649107	1	22345	0.579140177	0.015240531
52345-771	771	4	5	24h	2	21:39	27.3	1.14	DNA	5	16S	1850	FALSE	Duplex	1	0.052771907	1	22293	0.580490977	0.015688945
52345-782	782	3	7	96h	3	19:47	97.5	4.06	DNA	5	16S	2000	FALSE	Duplex	1	0.053071864	1	22167	0.583790504	0.014594763
52345-770	770	2	5	24h	1	21:29	27.2	1.13	DNA	5	Bridge	1950	FALSE	Duplex	1	0.053406207	1	21958	0.587468278	0.015063289
52345-775	775	1	6	48h	2	20:45	50.5	2.1	DNA	5	16S	1950	FALSE	Monoplex	1	0.053518508	1	21982	0.588703588	0.015094964
52345-775	775	1	6	48h	2	20:45	50.5	2.1	DNA	5	Cytb	1950	FALSE	Monoplex	1	0.053616069	1	21942	0.589776759	0.015122481
52345-788	788	2	9	190h	1	18:08	191.8	7.99	Carryover	5	Cytb	1900	FALSE	Monoplex	1	0.053960349	1	21802	0.593563839	0.015620101
52345-774	774	3	6	48h	1	20:35	50.3	2.09	DNA	5	Bridge	1900	FALSE	Duplex	1	0.054007416	1	21779	0.594081577	0.015633726
52345-784	784	1	8	145h	1	19:01	144.7	6.03	DNA	5	Dloop	1900	FALSE	Duplex	1	0.054164063	1	21720	0.595804693	0.015679071
52345-789	789	1	9	190h	2	18:25	192.1	8	DNA	5	Dloop	1700	FALSE	Duplex	1	0.05465728	1	21524	0.60123008	0.017683238
52345-782	782	2	7	96h	3	19:47	97.5	4.06	DNA	5	Cytb	2000	FALSE	Monoplex	1	0.054682679	1	21514	0.601509469	0.015037737
52345-789	789	2	9	190h	2	18:25	192.1	8	DNA	5	Cytb	1700	FALSE	Monoplex	1	0.054797299	1	21469	0.602770289	0.017728538
52345-772	772	2	5	24h	3	21:59	27.7	1.15	DNA	5	Dloop	2000	FALSE	Duplex	1	0.054894459	1	21431	0.603839049	0.015095976
52345-785	785	5	8	145h	2	19:13	145	6.04	DNA	5	16S	1900	FALSE	Duplex	1	0.055125952	1	21341	0.606385469	0.015957512
52345-786	786	2	8	145h	3	19:31	145.2	6.05	Carryover	5	Cytb	2000	FALSE	Monoplex	1	0.055484734	1	21203	0.610332074	0.015258302
52345-786	786	1	8	145h	3	19:31	145.2	6.05	Carryover	5	Cytb	2000	FALSE	Monoplex	1	0.055763505	1	21097	0.613398555	0.015334964
52345-780	780	2	7	96h	1	19:18	97	4.04	DNA	5	Cytb	2000	FALSE	Monoplex	1	0.055792592	1	21086	0.613718512	0.015342963
52345-756	756	1	1	At_CEG	4	22:44	4	0.17	DNA	5	Cytb	2050	TRUE	Monoplex	1	0.056109242	1	20967	0.617201662	0.015053699
52345-776	776	4	6	48h	3	20:53	50.6	2.11	DNA	5	16S	1950	FALSE	Duplex	1	0.05615209	1	20951	0.61767299	0.015837769
52345-776	776	2	6	48h	3	20:53	50.6	2.11	DNA	5	Dloop	1950	FALSE	Duplex	1	0.05615209	1	20951	0.61767299	0.015837769
52345-782	782	1	7	96h	3	19:47	97.5	4.06	DNA	5	Cytb	2000	FALSE	Monoplex	1	0.056324147	1	20887	0.619565617	0.01548914
52345-776	776	2	6	48h	3	20:53	50.6	2.11	DNA	5	Cytb	1950	FALSE	Monoplex	1	0.056597818	1	20786	0.622575998	0.015963487
52345-775	775	3	6	48h	2	20:45	50.5	2.1	DNA	5	Dloop	1950	FALSE	Duplex	1	0.056923702	1	20667	0.626160726	0.016055403
52345-789	789	2	9	190h	2	18:25	192.1	8	Carryover	5	Cytb	1700	FALSE	Monoplex	1	0.057300758	1	20531	0.630308338	0.018538481
52345-790	790	1	9	190h	3	18:46	192.5	8.02	Carryover	5	Cytb	2000	FALSE	Monoplex	1	0.057415415	1	20490	0.631569565	0.015789239
52345-784	784	1	8	145h	1	19:01	144.7	6.03	DNA	5	Cytb	1900	FALSE	Monoplex	1	0.057691336	1	20392	0.634604696	0.016700124
52345-785	785	1	8	145h	2	19:13	145	6.04	Carryover	5	Cytb	1900	FALSE	Monoplex	1	0.057878658	1	20326	0.636665238	0.016754348
52345-771	771	5	5	24h	2	21:39	27.3	1.14	DNA	5	16S	1850	FALSE	Duplex	1	0.058047146	1	20267	0.638518602	0.01725726
52345-790	790	2	9	190h	3	18:46	192.5	8.02	DNA	5	Cytb	2000	FALSE	Monoplex	1	0.058418974	1	20138	0.642608714	0.016065218
52345-789	789	1	9	190h	2	18:25	192.1	8	DNA	5	16S	1700	FALSE	Monoplex	1	0.059308376	1	19836	0.652392136	0.019188004
52345-788	788	2	9	190h	1	18:08	191.8	7.99	DNA	5	Cytb	1900	FALSE	Monoplex	1	0.059494328	1	19774	0.654437608	0.017222042
52345-776	776	5	6	48h	3	20:53	50.6	2.11	DNA	5	16S	1950	FALSE	Duplex	1	0.060867142	1	19328	0.669538561	0.017167655
52345-767	767	3	4	16h	2	13:49	19.4	0.81	DNA	5	Bridge	2000	FALSE	Duplex	1	0.061894551	1	18952	0.680840063	0.017021002
52345-756	756	1	1	At_CEG	4	22:44	4	0.17	DNA	5	Dloop	2050	TRUE	Duplex	1	0.063263007	1	18596	0.695893077	0.016973002
52345-772	772	1	5	24h	3	21:59	27.7	1.15	DNA	5	Dloop	2000	FALSE	Duplex	1	0.09980239	2	23575	1.09782629	0.027445657
52345-776	776	3	6	48h	3	20:53	50.6	2.11	DNA	5	16S	1950	FALSE	Duplex	1	0.101275824	2	23232	1.114034064	0.028564976
52345-775	775	1	6	48h	2	20:45	50.5	2.1	DNA	5	Dloop	1950	FALSE	Duplex	1	0.102283999	2	23003	1.125123989	0.028849333
52345-776	776	2	6	48h	3	20:53	50.6	2.11	DNA	5	16S	1950	FALSE	Monoplex	1	0.10452871	2	22509	1.14981581	0.029482457
52345-768	768	3	4	16h	3	14:03	19.7	0.82	DNA	5	Bridge	1950	FALSE	Duplex	1	0.105540579	2	22229	1.160946373	0.029767856
52345-771	771	2	5	24h	2	21:39	27.3	1.14	DNA	5	Dloop	1850	FALSE	Duplex	1	0.105546184	2	22292	1.161008024	0.031378595
52345-767	767	1	4	16h	2	13:49	19.4	0.81	DNA	5	Bridge	2000	FALSE	Duplex	1	0.106873858	2	21979	1.175612442	0.029390311
52345-774	774	5	6	48h	1	20:35	50.3	2.09	DNA	5	16S	1900	FALSE	Duplex	1	0.108037151	2	21778	1.188408665	0.031273912
52345-774	774	3	6	48h	1	20:35	50.3	2.09	DNA	5	Dloop	1900	FALSE	Duplex	1	0.108037151	2	21778	1.188408665	0.031273912
52345-774	774	2	6	48h	1	20:35	50.3	2.09	DNA	5	16S	1900	FALSE	Monoplex	1	0.108545512	2	21676	1.194000632	0.031421069
52345-772	772	4	5	24h	3	21:59	27.7	1.15	DNA	5	16S	2000	FALSE	Duplex	1	0.109791473	2	21430	1.207706203	0.030192655
52345-789	789	1	9	190h	2	18:25	192.1	8	Carryover	5	Cytb	1700	FALSE	Monoplex	1	0.110053375	2	21379	1.210587125	0.035605504
52345-770	770	5	5	24h	1	21:29	27.2	1.13	DNA	5	16S	1950	FALSE	Duplex	1	0.110935465	2	21209	1.22029011	0.03128949
52345-770	770	3	5	24h	1	21:29	27.2	1.13	DNA	5	Dloop	1950	FALSE	Duplex	1	0.110935465	2	21209	1.22029011	0.03128949
52345-768	768	2	4	16h	3	14:03	19.7	0.82	DNA	5	Bridge	1950	FALSE	Duplex	1	0.111491922	2	20948	1.226411143	0.03144644
52345-762	762	3	3	8h	2	5:49	11.5	0.48	DNA	5	Bridge	1700	FALSE	Duplex	1	0.114547155	2	20212	1.260018705	0.037059374
52345-766	766	2	4	16h	1	13:38	19.3	0.8	DNA	5	Bridge	2000	FALSE	Duplex	1	0.115194344	2	20231	1.267137787	0.031678445
52345-771	771	3	5	24h	2	21:39	27.3	1.14	DNA	5	Dloop	1850	FALSE	Duplex	1	0.11609716	2	20266	1.277068757	0.034515372
52345-766	766	1	4	16h	1	13:38	19.3	0.8	DNA	5	Bridge	2000	FALSE	Duplex	1	0.118041926	2	19823	1.298461191	0.03246153
52345-766	766	3	4	16h	1	13:38	19.3	0.8	DNA	5	Bridge	2000	FALSE	Duplex	1	0.121424136	2	19103	1.335665497	0.033391637
52345-767	767	2	4	16h	2	13:49	19.4	0.81	DNA	5	Bridge	2000	FALSE	Duplex	1	0.126904613	2	18520	1.395950746	0.034898769
52345-751	751	1	0	At_base	2	18:21	0	0	RNA	5	Cytb	1000	FALSE	Monoplex	0.4	0.058976	1	19947	1.62184	0.081092
52345-774	774	3	6	48h	1	20:35	50.3	2.09	DNA	5	16S	1900	FALSE	Duplex	1	0.153129786	3	23047	1.684427646	0.044327043
52345-775	775	2	6	48h	2	20:45	50.5	2.1	DNA	5	Cytb	1950	FALSE	Monoplex	1	0.169654697	3	20802	1.866201667	0.047851325
52345-768	768	1	4	16h	3	14:03	19.7	0.82	DNA	5	Bridge	1950	FALSE	Duplex	1	0.178256962	3	19760	1.960826584	0.050277605
52345-772	772	3	5	24h	3	21:59	27.7	1.15	DNA	5	Dloop	2000	FALSE	Duplex	1	0.179353699	3	19677	1.97289069	0.049322267
52345-770	770	1	5	24h	1	21:29	27.2	1.13	DNA	5	Bridge	1950	FALSE	Duplex	1	0.200887056	4	23406	2.209757618	0.056660452
52345-776	776	1	6	48h	3	20:53	50.6	2.11	DNA	5	16S	1950	FALSE	Monoplex	1	0.208732858	4	22543	2.296061438	0.05887337
52345-763	763	2	3	8h	3	6:02	11.7	0.49	DNA	5	Bridge	1975	FALSE	Duplex	1	0.211058065	4	22242	2.321638719	0.058775664
52345-784	784	2	8	145h	1	19:01	144.7	6.03	Carryover	5	Cytb	1900	FALSE	Monoplex	1	0.211642995	4	22233	2.328072945	0.061265078
52345-763	763	3	3	8h	3	6:02	11.7	0.49	DNA	5	Bridge	1975	FALSE	Duplex	1	0.215154336	4	21818	2.366697699	0.059916397
52345-784	784	1	8	145h	1	19:01	144.7	6.03	Carryover	5	Cytb	1900	FALSE	Monoplex	1	0.220933437	4	21298	2.430267807	0.063954416
52345-772	772	3	5	24h	3	21:59	27.7	1.15	DNA	5	16S	2000	FALSE	Duplex	1	0.249521852	5	23572	2.744740372	0.068618509
52345-770	770	1	5	24h	1	21:29	27.2	1.13	DNA	5	Dloop	1950	FALSE	Duplex	1	0.251302063	5	23405	2.764322693	0.070880069
52345-762	762	2	3	8h	2	5:49	11.5	0.48	DNA	5	Bridge	1700	FALSE	Duplex	1	0.255365355	5	22731	2.809018902	0.082618203
52345-771	771	3	5	24h	2	21:39	27.3	1.14	DNA	5	16S	1850	FALSE	Duplex	1	0.256127506	5	22964	2.817402566	0.076146015
52345-759	759	3	2	4h	3	1:58	8	0.33	DNA	5	Bridge	2000	FALSE	Duplex	1	0.263541645	5	21807	2.898958095	0.072473952
52345-774	774	1	6	48h	1	20:35	50.3	2.09	DNA	5	16S	1900	FALSE	Monoplex	1	0.268300444	5	21922	2.951304884	0.077665918
52345-752	752	2	0	At_base	3	18:19	0	0	RNA	5	Cytb	1200	FALSE	Monoplex	0.4	0.110059	2	21379	3.0266225	0.126109271
52345-758	758	1	2	4h	2	1:48	7.5	0.31	DNA	5	Bridge	2150	FALSE	Duplex	1	0.28497843	5	20378	3.134762729	0.072901459
52345-767	767	3	4	16h	2	13:49	19.4	0.81	DNA	5	Dloop	2000	FALSE	Duplex	1	0.310406208	5	18948	3.414468288	0.085361707
52345-767	767	2	4	16h	2	13:49	19.4	0.81	DNA	5	Dloop	2000	FALSE	Duplex	1	0.317630231	5	18517	3.493932541	0.087348314
52345-763	763	1	3	8h	3	6:02	11.7	0.49	DNA	5	Bridge	1975	FALSE	Duplex	1	0.320980233	6	21888	3.530782558	0.0893869
52345-767	767	1	4	16h	2	13:49	19.4	0.81	DNA	5	Dloop	2000	FALSE	Duplex	1	0.321176797	6	21975	3.532944767	0.088323619
52345-781	781	2	7	96h	2	19:32	97.3	4.05	Carryover	5	Cytb	1900	FALSE	Monoplex	1	0.323695302	6	21804	3.560648322	0.093701272
52345-776	776	1	6	48h	3	20:53	50.6	2.11	DNA	5	Cytb	1950	FALSE	Monoplex	1	0.331789583	6	21272	3.649685413	0.093581677
52345-768	768	1	4	16h	3	14:03	19.7	0.82	DNA	5	Dloop	1950	FALSE	Duplex	1	0.357227892	6	19757	3.929506812	0.100756585
52345-770	770	2	5	24h	1	21:29	27.2	1.13	DNA	5	Dloop	1950	FALSE	Duplex	1	0.375090271	7	21952	4.125992981	0.105794692
52345-771	771	2	5	24h	2	21:39	27.3	1.14	DNA	5	16S	1850	FALSE	Monoplex	1	0.397235811	7	20728	4.369593921	0.118097133
52345-766	766	1	4	16h	1	13:38	19.3	0.8	DNA	5	Dloop	2000	FALSE	Duplex	1	0.415472776	7	19818	4.570200536	0.114255013
52345-774	774	2	6	48h	1	20:35	50.3	2.09	DNA	5	Cytb	1900	FALSE	Monoplex	1	0.421315402	8	22335	4.634469422	0.121959722
52345-768	768	3	4	16h	3	14:03	19.7	0.82	DNA	5	Dloop	1950	FALSE	Duplex	1	0.42343837	8	22223	4.657822073	0.119431335
52345-759	759	1	2	4h	3	1:58	8	0.33	DNA	5	Bridge	2000	FALSE	Duplex	1	0.443883598	8	20638	4.882719575	0.122067989
52345-755	755	3	1	At_CEG	3	22:16	4	0.16	DNA	5	Bridge	2050	FALSE	Duplex	1	0.445009191	7	18268	4.895101106	0.11939271
52345-758	758	2	2	4h	2	1:48	7.5	0.31	DNA	5	Bridge	2150	FALSE	Duplex	1	0.4525556	9	23236	4.978111602	0.115770037
52345-758	758	3	2	4h	2	1:48	7.5	0.31	DNA	5	Bridge	2150	FALSE	Duplex	1	0.46793366	8	19924	5.147270263	0.11970396
52345-772	772	1	5	24h	3	21:59	27.7	1.15	DNA	5	16S	2000	FALSE	Monoplex	1	0.478899777	9	22105	5.267897547	0.131697439
52345-761	761	3	3	8h	1	5:34	11.3	0.47	DNA	5	Bridge	1925	FALSE	Duplex	1	0.48010579	8	19104	5.281163685	0.137173083
52345-782	782	2	7	96h	3	19:47	97.5	4.06	Carryover	5	Cytb	2000	FALSE	Monoplex	1	0.482302845	9	21949	5.305331295	0.132633282
52345-767	767	4	4	16h	2	13:49	19.4	0.81	DNA	5	16S	2000	FALSE	Duplex	1	0.508249521	8	18514	5.590744731	0.139768618
52345-774	774	1	6	48h	1	20:35	50.3	2.09	RNA	5	16S	1900	FALSE	Monoplex	0.1	0.052351567	1	22472	5.75867237	0.15154401
52345-778	778	1	0	At_base					RNA	0.45	16S	1000	TRUE	Monoplex	0.1	0.052821667	1	22272	5.81038337	0.290519169
52345-763	763	2	3	8h	3	6:02	11.7	0.49	DNA	5	Dloop	1975	FALSE	Duplex	1	0.528964758	10	22236	5.818612338	0.147306641
52345-768	768	2	4	16h	3	14:03	19.7	0.82	RNA	5	16S	1950	FALSE	Monoplex	0.1	0.053295456	1	22074	5.86250016	0.150320517
52345-770	770	4	5	24h	1	21:29	27.2	1.13	DNA	5	16S	1950	FALSE	Duplex	1	0.53587985	10	21949	5.89467835	0.151145599
52345-772	772	5	5	24h	3	21:59	27.7	1.15	DNA	5	16S	2000	FALSE	Duplex	1	0.538143158	9	19671	5.919574738	0.147989368
52345-772	772	2	5	24h	3	21:59	27.7	1.15	DNA	5	16S	2000	FALSE	Monoplex	1	0.550678968	10	21359	6.057468648	0.151436716
52345-767	767	1	4	16h	2	13:49	19.4	0.81	RNA	5	16S	2000	FALSE	Monoplex	0.1	0.055671151	1	21132	6.12382661	0.153095665
52345-766	766	2	4	16h	1	13:38	19.3	0.8	RNA	5	16S	2000	FALSE	Monoplex	0.1	0.055880047	1	21053	6.14680517	0.153670129
52345-766	766	1	4	16h	1	13:38	19.3	0.8	RNA	5	16S	2000	FALSE	Monoplex	0.1	0.056195008	1	20935	6.18145088	0.154536272
52345-762	762	1	3	8h	2	5:49	11.5	0.48	DNA	5	Bridge	1700	FALSE	Duplex	1	0.562320059	11	22807	6.185520651	0.181927078
52345-771	771	1	5	24h	2	21:39	27.3	1.14	DNA	5	16S	1850	FALSE	Monoplex	1	0.563416779	10	20876	6.197584569	0.167502286
52345-771	771	1	5	24h	2	21:39	27.3	1.14	DNA	5	Cytb	1850	FALSE	Monoplex	1	0.586967945	11	22042	6.456647395	0.174503984
52345-782	782	1	7	96h	3	19:47	97.5	4.06	Carryover	5	Cytb	2000	FALSE	Monoplex	1	0.597896755	11	21639	6.576864305	0.164421608
52345-776	776	1	6	48h	3	20:53	50.6	2.11	RNA	5	16S	1950	FALSE	Monoplex	0.1	0.061423269	1	19153	6.75655959	0.173245118
52345-767	767	1	4	16h	2	13:49	19.4	0.81	DNA	5	16S	2000	FALSE	Monoplex	1	0.630738497	11	20512	6.938123467	0.173453087
52345-774	774	1	6	48h	1	20:35	50.3	2.09	DNA	5	Cytb	1900	FALSE	Monoplex	1	0.640779138	12	22026	7.048570518	0.185488698
52345-770	770	1	5	24h	1	21:29	27.2	1.13	DNA	5	16S	1950	FALSE	Monoplex	1	0.641594529	12	21998	7.057539819	0.180962559
52345-767	767	3	4	16h	2	13:49	19.4	0.81	DNA	5	16S	2000	FALSE	Duplex	1	0.642441273	12	21969	7.066854003	0.17667135
52345-780	780	1	7	96h	1	19:18	97	4.04	Carryover	5	Cytb	2000	FALSE	Monoplex	1	0.644593239	11	20071	7.090525629	0.177263141
52345-755	755	2	1	At_CEG	3	22:16	4	0.16	DNA	5	Bridge	2050	FALSE	Duplex	1	0.654418216	13	23062	7.198600371	0.175575619
52345-752	752	1	0	At_base	3	18:19	0	0	RNA	5	Cytb	1200	FALSE	Monoplex	0.4	0.273012	5	21544	7.50783	0.31282625
52345-767	767	5	4	16h	2	13:49	19.4	0.81	DNA	5	16S	2000	FALSE	Duplex	1	0.683001816	11	18942	7.513019979	0.187825499
52345-763	763	3	3	8h	3	6:02	11.7	0.49	DNA	5	Dloop	1975	FALSE	Duplex	1	0.701066554	13	21809	7.71173209	0.195233724
52345-770	770	3	5	24h	1	21:29	27.2	1.13	DNA	5	16S	1950	FALSE	Duplex	1	0.703781068	14	23396	7.741591748	0.198502353
52345-751	751	2	0	At_base	2	18:21	0	0	RNA	5	Cytb	1000	FALSE	Monoplex	0.4	0.292482	5	20109	8.043255	0.40216275
52345-770	770	2	5	24h	1	21:29	27.2	1.13	DNA	5	16S	1950	FALSE	Monoplex	1	0.763375461	14	21569	8.397130071	0.215311027
52345-761	761	2	3	8h	1	5:34	11.3	0.47	DNA	5	Bridge	1925	FALSE	Duplex	1	0.774060975	14	20995	8.514670722	0.221160279
52345-772	772	1	5	24h	3	21:59	27.7	1.15	DNA	5	Cytb	2000	FALSE	Monoplex	1	0.777391255	14	21180	8.551303805	0.213782595
52345-768	768	2	4	16h	3	14:03	19.7	0.82	DNA	5	Dloop	1950	FALSE	Duplex	1	0.786448419	14	20936	8.650932609	0.221818785
52345-776	776	1	6	48h	3	20:53	50.6	2.11	Carryover	5	Cytb	1950	FALSE	Monoplex	1	0.797066808	14	20657	8.767734888	0.224813715
52345-755	755	1	1	At_CEG	3	22:16	4	0.16	DNA	5	Bridge	2050	FALSE	Duplex	1	0.808739576	14	20062	8.896135335	0.216978911
52345-776	776	2	6	48h	3	20:53	50.6	2.11	Carryover	5	Cytb	1950	FALSE	Monoplex	1	0.821768105	15	21467	9.039449155	0.231780748
52345-763	763	1	3	8h	3	6:02	11.7	0.49	DNA	5	16S	1975	FALSE	Monoplex	1	0.827820301	15	21310	9.106023311	0.230532236
52345-768	768	5	4	16h	3	14:03	19.7	0.82	DNA	5	16S	1950	FALSE	Duplex	1	0.84702915	16	22215	9.317320645	0.238905658
52345-750	750	2	0	At_base	1	18:19	0	0	RNA	5	Cytb	1000	FALSE	Monoplex	0.4	0.340459	6	20730	9.3626225	0.468131125
52345-763	763	5	3	8h	3	6:02	11.7	0.49	DNA	5	16S	1975	FALSE	Duplex	1	0.86291045	16	21806	9.492014945	0.240304176
52345-767	767	2	4	16h	2	13:49	19.4	0.81	DNA	5	16S	2000	FALSE	Monoplex	1	0.878553212	15	20079	9.664085332	0.241602133
52345-771	771	2	5	24h	2	21:39	27.3	1.14	DNA	5	Cytb	1850	FALSE	Monoplex	1	0.904490411	15	19503	9.949394521	0.268902555
52345-763	763	2	3	8h	3	6:02	11.7	0.49	DNA	5	16S	1975	FALSE	Monoplex	1	0.910767555	17	21951	10.01844311	0.253631471
52345-780	780	2	7	96h	1	19:18	97	4.04	Carryover	5	Cytb	2000	FALSE	Monoplex	1	0.918534577	16	20485	10.10388035	0.252597009
52345-766	766	2	4	16h	1	13:38	19.3	0.8	DNA	5	Dloop	2000	FALSE	Duplex	1	0.930706024	16	20217	10.23776626	0.255944157
52345-781	781	1	7	96h	2	19:32	97.3	4.05	Carryover	5	Cytb	1900	FALSE	Monoplex	1	0.937380135	16	20073	10.31118149	0.271346881
52345-762	762	3	3	8h	2	5:49	11.5	0.48	DNA	5	Dloop	1700	FALSE	Duplex	1	0.98982954	17	20197	10.88812494	0.320238969
52345-768	768	2	4	16h	3	14:03	19.7	0.82	DNA	5	16S	1950	FALSE	Monoplex	1	1.063745022	17	18793	11.70119524	0.300030647
52345-770	770	2	5	24h	1	21:29	27.2	1.13	DNA	5	Cytb	1950	FALSE	Monoplex	1	1.066706538	20	22048	11.73377192	0.300865947
52345-762	762	1	3	8h	2	5:49	11.5	0.48	RNA	5	16S	1700	FALSE	Monoplex	0.1	0.106801379	2	22030	11.74815169	0.345533873
52345-763	763	4	3	8h	3	6:02	11.7	0.49	DNA	5	16S	1975	FALSE	Duplex	1	1.111100912	21	22225	12.22211003	0.309420507
52345-768	768	3	4	16h	3	14:03	19.7	0.82	DNA	5	16S	1950	FALSE	Duplex	1	1.131594062	19	19744	12.44753468	0.319167556
52345-752	752	3	0	At_base	3	18:19	0	0	DNA	5	Bridge	1200	FALSE	Duplex	1	1.141679384	20	20473	12.55847322	0.523269718
52345-759	759	2	2	4h	3	1:58	8	0.33	DNA	5	Dloop	2000	FALSE	Duplex	1	1.154637575	22	22405	12.70101333	0.317525333
52345-752	752	1	0	At_base	3	18:19	0	0	DNA	5	Bridge	1200	FALSE	Duplex	1	1.181033186	18	17903	12.99136504	0.541306877
52345-772	772	2	5	24h	3	21:59	27.7	1.15	DNA	5	Cytb	2000	FALSE	Monoplex	1	1.219830155	22	21207	13.41813171	0.335453293
52345-766	766	3	4	16h	1	13:38	19.3	0.8	DNA	5	Dloop	2000	FALSE	Duplex	1	1.232228994	20	19085	13.55451894	0.338862973
52345-768	768	4	4	16h	3	14:03	19.7	0.82	DNA	5	16S	1950	FALSE	Duplex	1	1.236083627	22	20928	13.5969199	0.348638972
52345-763	763	3	3	8h	3	6:02	11.7	0.49	DNA	5	16S	1975	FALSE	Duplex	1	1.290343404	24	21870	14.19377744	0.359336138
52345-758	758	1	2	4h	2	1:48	7.5	0.31	DNA	5	Dloop	2150	FALSE	Duplex	1	1.328268647	23	20360	14.61095512	0.339789654
52345-763	763	1	3	8h	3	6:02	11.7	0.49	DNA	5	Dloop	1975	FALSE	Duplex	1	1.344138503	25	21869	14.78552353	0.374317051
52345-768	768	1	4	16h	3	14:03	19.7	0.82	DNA	5	16S	1950	FALSE	Monoplex	1	1.360364795	25	21608	14.96401275	0.383692634
52345-757	757	2	2	4h	1	1:30	7.2	0.3	DNA	5	Bridge	2050	FALSE	Duplex	1	1.365878488	25	21878	15.02466337	0.366455204
52345-766	766	4	4	16h	1	13:38	19.3	0.8	DNA	5	16S	2000	FALSE	Duplex	1	1.396335363	24	20209	15.35968899	0.383992225
52345-761	761	1	3	8h	1	5:34	11.3	0.47	DNA	5	Bridge	1925	FALSE	Duplex	1	1.415471946	27	22115	15.5701914	0.404420556
52345-766	766	2	4	16h	1	13:38	19.3	0.8	DNA	5	16S	2000	FALSE	Monoplex	1	1.435964584	19	15557	15.79561042	0.394890261
52345-751	751	1	0	At_base	2	18:21	0	0	DNA	5	Bridge	1000	FALSE	Duplex	1	1.463592289	20	16456	16.09951518	0.804975759
52345-775	775	2	6	48h	2	20:45	50.5	2.1	Carryover	5	Cytb	1950	FALSE	Monoplex	1	1.47356391	26	20745	16.20920301	0.41562059
52345-763	763	2	3	8h	3	6:02	11.7	0.49	DNA	5	Cytb	1975	FALSE	Monoplex	1	1.56172514	27	20326	17.17897654	0.434910798
52345-758	758	2	2	4h	2	1:48	7.5	0.31	DNA	5	Dloop	2150	FALSE	Duplex	1	1.570011854	31	23214	17.27013039	0.401630939
52345-762	762	2	3	8h	2	5:49	11.5	0.48	DNA	5	Dloop	1700	FALSE	Duplex	1	1.605184436	31	22705	17.6570288	0.519324376
52345-770	770	1	5	24h	1	21:29	27.2	1.13	DNA	5	Cytb	1950	FALSE	Monoplex	1	1.625761509	28	20248	17.8833766	0.458548118
52345-750	750	1	0	At_base	1	18:19	0	0	RNA	5	Cytb	1000	FALSE	Monoplex	0.4	0.658165	12	21444	18.0995375	0.904976875
52345-766	766	5	4	16h	1	13:38	19.3	0.8	DNA	5	16S	2000	FALSE	Duplex	1	1.663814306	27	19078	18.30195737	0.457548934
52345-775	775	1	6	48h	2	20:45	50.5	2.1	Carryover	5	Cytb	1950	FALSE	Monoplex	1	1.68935287	31	21573	18.58288157	0.476484143
52345-759	759	3	2	4h	3	1:58	8	0.33	DNA	5	Dloop	2000	FALSE	Duplex	1	1.727246523	32	21780	18.99971175	0.474992794
52345-772	772	2	5	24h	3	21:59	27.7	1.15	Carryover	5	Cytb	2000	FALSE	Monoplex	1	1.762255549	32	21347	19.38481104	0.484620276
52345-762	762	2	3	8h	2	5:49	11.5	0.48	RNA	5	16S	1700	FALSE	Monoplex	0.1	0.176572114	3	19987	19.42293254	0.571262722
52345-754	754	1	1	At_CEG	2	21:58	3.7	0.15	DNA	5	Bridge	1300	FALSE	Duplex	1	1.790531199	29	19368	19.69584319	0.757532431
52345-766	766	3	4	16h	1	13:38	19.3	0.8	DNA	5	16S	2000	FALSE	Duplex	1	1.841065884	31	19794	20.25172472	0.506293118
52345-762	762	1	3	8h	2	5:49	11.5	0.48	DNA	5	Dloop	1700	FALSE	Duplex	1	1.85758543	36	22782	20.43343973	0.600983521
52345-772	772	1	5	24h	3	21:59	27.7	1.15	Carryover	5	Cytb	2000	FALSE	Monoplex	1	1.888574481	34	21163	20.77431929	0.519357982
52345-755	755	3	1	At_CEG	3	22:16	4	0.16	DNA	5	Dloop	2050	FALSE	Duplex	1	1.93286562	30	18245	21.26152182	0.518573703
52345-752	752	2	0	At_base	3	18:19	0	0	DNA	5	Bridge	1200	FALSE	Duplex	1	1.990816509	37	22048	21.89898159	0.912457566
52345-757	757	3	2	4h	1	1:30	7.2	0.3	DNA	5	Bridge	2050	FALSE	Duplex	1	2.010006339	35	20600	22.11006972	0.539269993
52345-754	754	3	1	At_CEG	2	21:58	3.7	0.15	DNA	5	Bridge	1300	FALSE	Duplex	1	2.010609425	35	20324	22.11670367	0.850642449
52345-774	774	2	6	48h	1	20:35	50.3	2.09	Carryover	5	Cytb	1900	FALSE	Monoplex	1	2.025801897	37	21469	22.28382087	0.586416339
52345-758	758	3	2	4h	2	1:48	7.5	0.31	DNA	5	Dloop	2150	FALSE	Duplex	1	2.067663193	35	19897	22.74429512	0.528937096
52345-751	751	3	0	At_base	2	18:21	0	0	DNA	5	Bridge	1000	FALSE	Duplex	1	2.105923435	40	22425	23.16515778	1.158257889
52345-762	762	1	3	8h	2	5:49	11.5	0.48	DNA	5	16S	1700	FALSE	Monoplex	1	2.106580019	39	21761	23.17238021	0.681540594
52345-754	754	2	1	At_CEG	2	21:58	3.7	0.15	DNA	5	Bridge	1300	FALSE	Duplex	1	2.151863301	39	21358	23.67049632	0.910403704
52345-762	762	5	3	8h	2	5:49	11.5	0.48	DNA	5	16S	1700	FALSE	Duplex	1	2.213711023	38	20176	24.35082126	0.716200625
52345-758	758	4	2	4h	2	1:48	7.5	0.31	DNA	5	16S	2150	FALSE	Duplex	1	2.279736996	45	23200	25.07710696	0.583188534
52345-766	766	1	4	16h	1	13:38	19.3	0.8	DNA	5	16S	2000	FALSE	Monoplex	1	2.300858736	44	22476	25.3094461	0.632736152
52345-759	759	2	2	4h	3	1:58	8	0.33	RNA	5	16S	2000	FALSE	Monoplex	0.1	0.231531709	4	20323	25.46848799	0.6367122
52345-750	750	3	0	At_base	1	18:19	0	0	DNA	5	Bridge	1000	FALSE	Duplex	1	2.396166254	41	20044	26.3578288	1.31789144
52345-768	768	1	4	16h	3	14:03	19.7	0.82	DNA	5	Cytb	1950	FALSE	Monoplex	1	2.4308393	44	21273	26.7392323	0.685621341
52345-757	757	1	2	4h	1	1:30	7.2	0.3	DNA	5	Bridge	2050	FALSE	Duplex	1	2.438143252	43	20549	26.81957577	0.654135994
52345-758	758	5	2	4h	2	1:48	7.5	0.31	DNA	5	16S	2150	FALSE	Duplex	1	2.481632471	42	19890	27.29795718	0.634836214
52345-762	762	4	3	8h	2	5:49	11.5	0.48	DNA	5	16S	1700	FALSE	Duplex	1	2.486377478	48	22688	27.35015226	0.804416243
52345-762	762	2	3	8h	2	5:49	11.5	0.48	DNA	5	16S	1700	FALSE	Monoplex	1	2.520807266	49	22844	27.72887993	0.815555292
52345-758	758	1	2	4h	2	1:48	7.5	0.31	DNA	5	16S	2150	FALSE	Monoplex	1	2.624615431	51	22835	28.87076974	0.67141325
52345-750	750	2	0	At_base	1	18:19	0	0	DNA	5	Bridge	1000	FALSE	Duplex	1	2.673888125	50	22010	29.41276937	1.470638469
52345-763	763	1	3	8h	3	6:02	11.7	0.49	DNA	5	Cytb	1975	FALSE	Monoplex	1	2.674590826	46	20211	29.42049909	0.744822762
52345-758	758	2	2	4h	2	1:48	7.5	0.31	DNA	5	16S	2150	FALSE	Monoplex	1	2.676459074	48	21075	29.44104981	0.684675577
52345-759	759	1	2	4h	3	1:58	8	0.33	DNA	5	Dloop	2000	FALSE	Duplex	1	2.681252956	47	20599	29.49378252	0.737344563
52345-755	755	1	1	At_CEG	3	22:16	4	0.16	DNA	5	Dloop	2050	FALSE	Duplex	1	2.698731661	46	20030	29.68604827	0.724049958
52345-774	774	1	6	48h	1	20:35	50.3	2.09	Carryover	5	Cytb	1900	FALSE	Monoplex	1	2.70092988	50	21754	29.71022868	0.781848123
52345-759	759	4	2	4h	3	1:58	8	0.33	DNA	5	16S	2000	FALSE	Duplex	1	2.730971575	52	22375	30.04068733	0.751017183
52345-761	761	3	3	8h	1	5:34	11.3	0.47	DNA	5	Dloop	1925	FALSE	Duplex	1	2.835018635	46	19066	31.18520498	0.810005324
52345-755	755	2	1	At_CEG	3	22:16	4	0.16	DNA	5	Dloop	2050	FALSE	Duplex	1	2.909719706	57	23018	32.00691677	0.780656506
52345-751	751	2	0	At_base	2	18:21	0	0	DNA	5	Bridge	1000	FALSE	Duplex	1	2.911534238	54	21947	32.02687662	1.601343831
52345-758	758	2	2	4h	2	1:48	7.5	0.31	DNA	5	Cytb	2150	FALSE	Monoplex	1	2.939088821	51	20389	32.32997703	0.751859931
52345-768	768	2	4	16h	3	14:03	19.7	0.82	DNA	5	Cytb	1950	FALSE	Monoplex	1	2.960569859	50	19844	32.56626845	0.835032524
52345-761	761	2	3	8h	1	5:34	11.3	0.47	DNA	5	Dloop	1925	FALSE	Duplex	1	2.971665621	53	20956	32.68832183	0.84904732
52345-767	767	2	4	16h	2	13:49	19.4	0.81	DNA	5	Cytb	2000	FALSE	Monoplex	1	3.014836073	55	21435	33.1631968	0.82907992
52345-762	762	3	3	8h	2	5:49	11.5	0.48	DNA	5	16S	1700	FALSE	Duplex	1	3.149303198	61	22757	34.64233518	1.018892211
52345-759	759	1	2	4h	3	1:58	8	0.33	RNA	5	16S	2000	FALSE	Monoplex	0.1	0.319997442	6	22056	35.19971862	0.879992966
52345-758	758	1	2	4h	2	1:48	7.5	0.31	DNA	5	Cytb	2150	FALSE	Monoplex	1	3.226880074	59	21481	35.49568081	0.825480949
52345-763	763	1	3	8h	3	6:02	11.7	0.49	RNA	5	16S	1975	FALSE	Monoplex	0.1	0.323058287	6	21847	35.53641157	0.899655989
52345-758	758	3	2	4h	2	1:48	7.5	0.31	DNA	5	16S	2150	FALSE	Duplex	1	3.236668825	56	20327	35.60335708	0.827985048
52345-750	750	1	0	At_base	1	18:19	0	0	DNA	5	Bridge	1000	FALSE	Duplex	1	3.359366373	55	19182	36.95303011	1.847651505
52345-755	755	4	1	At_CEG	3	22:16	4	0.16	DNA	5	16S	2050	FALSE	Duplex	1	3.472074032	68	23007	38.19281435	0.931532057
52345-755	755	5	1	At_CEG	3	22:16	4	0.16	DNA	5	16S	2050	FALSE	Duplex	1	3.481447697	54	18221	38.29592466	0.934046943
52345-767	767	1	4	16h	2	13:49	19.4	0.81	DNA	5	Cytb	2000	FALSE	Monoplex	1	3.547930241	64	21190	39.02723265	0.975680816
52345-759	759	1	2	4h	3	1:58	8	0.33	DNA	5	16S	2000	FALSE	Monoplex	1	3.54796052	66	21852	39.02756572	0.975689143
52345-763	763	2	3	8h	3	6:02	11.7	0.49	Carryover	5	Cytb	1975	FALSE	Monoplex	1	3.701092482	70	22216	40.7120173	1.030683982
52345-753	753	3	1	At_CEG	1	21:43	3.4	0.14	DNA	5	Bridge	1950	FALSE	Duplex	1	3.76182926	71	22244	41.38012186	1.061028766
52345-763	763	1	3	8h	3	6:02	11.7	0.49	Carryover	5	Cytb	1975	FALSE	Monoplex	1	3.7709198	68	21181	41.4801178	1.050129565
52345-761	761	1	3	8h	1	5:34	11.3	0.47	DNA	5	Dloop	1925	FALSE	Duplex	1	3.885115862	73	22069	42.73627448	1.110033103
52345-759	759	2	2	4h	3	1:58	8	0.33	DNA	5	16S	2000	FALSE	Monoplex	1	3.887753963	73	22054	42.76529359	1.06913234
52345-761	761	4	3	8h	1	5:34	11.3	0.47	DNA	5	16S	1925	FALSE	Duplex	1	4.038810253	72	20937	44.42691278	1.153945787
52345-755	755	1	1	At_CEG	3	22:16	4	0.16	DNA	5	16S	2050	FALSE	Monoplex	1	4.101456165	73	20903	45.11601782	1.100390678
52345-753	753	2	1	At_CEG	1	21:43	3.4	0.14	DNA	5	Bridge	1950	FALSE	Duplex	1	4.170161506	80	22420	45.87177656	1.176199399
52345-759	759	5	2	4h	3	1:58	8	0.33	DNA	5	16S	2000	FALSE	Duplex	1	4.214614391	78	21734	46.3607583	1.159018958
52345-761	761	1	3	8h	1	5:34	11.3	0.47	RNA	5	16S	1925	FALSE	Monoplex	0.1	0.427341301	8	22020	47.00754311	1.220975146
52345-763	763	2	3	8h	3	6:02	11.7	0.49	RNA	5	16S	1975	FALSE	Monoplex	0.1	0.427496552	8	22012	47.02462072	1.190496727
52345-755	755	2	1	At_CEG	3	22:16	4	0.16	DNA	5	16S	2050	FALSE	Monoplex	1	4.339823246	80	21647	47.73805571	1.164342822
52345-753	753	1	1	At_CEG	1	21:43	3.4	0.14	DNA	5	Bridge	1950	FALSE	Duplex	1	4.433893273	69	18152	48.772826	1.250585282
52345-758	758	2	2	4h	2	1:48	7.5	0.31	RNA	5	16S	2150	FALSE	Monoplex	0.1	0.457993418	8	20546	50.37927598	1.171611069
52345-762	762	2	3	8h	2	5:49	11.5	0.48	DNA	5	Cytb	1700	FALSE	Monoplex	1	4.617343903	85	21615	50.79078293	1.493846557
52345-759	759	2	2	4h	3	1:58	8	0.33	DNA	5	Cytb	2000	FALSE	Monoplex	1	4.726238728	85	21116	51.98862601	1.29971565
52345-761	761	2	3	8h	1	5:34	11.3	0.47	DNA	5	16S	1925	FALSE	Monoplex	1	4.94537878	89	21128	54.39916658	1.412965366
52345-755	755	2	1	At_CEG	3	22:16	4	0.16	DNA	5	Cytb	2050	FALSE	Monoplex	1	5.07100153	6	1389	55.78101683	1.360512606
52345-762	762	1	3	8h	2	5:49	11.5	0.48	DNA	5	Cytb	1700	FALSE	Monoplex	1	5.080024719	91	21029	55.88027191	1.643537409
52345-761	761	5	3	8h	1	5:34	11.3	0.47	DNA	5	16S	1925	FALSE	Duplex	1	5.182154655	84	19028	57.00370121	1.480615616
52345-771	771	1	5	24h	2	21:39	27.3	1.14	Carryover	5	Cytb	1850	FALSE	Monoplex	1	5.201148987	95	21441	57.21263886	1.546287537
52345-755	755	3	1	At_CEG	3	22:16	4	0.16	DNA	5	16S	2050	FALSE	Duplex	1	5.227069855	89	19987	57.49776841	1.402384595
52345-755	755	2	1	At_CEG	3	22:16	4	0.16	RNA	5	16S	2050	FALSE	Monoplex	0.1	0.530300021	10	22180	58.33300231	1.422756154
52345-759	759	3	2	4h	3	1:58	8	0.33	DNA	5	16S	2000	FALSE	Duplex	1	5.311388493	93	20553	58.42527342	1.460631836
52345-766	766	1	4	16h	1	13:38	19.3	0.8	DNA	5	Cytb	2000	FALSE	Monoplex	1	5.349061489	100	21944	58.83967638	1.470991909
52345-768	768	1	4	16h	3	14:03	19.7	0.82	Carryover	5	Cytb	1950	FALSE	Monoplex	1	5.363943577	94	20570	59.00337935	1.512907163
52345-758	758	1	2	4h	2	1:48	7.5	0.31	RNA	5	16S	2150	FALSE	Monoplex	0.1	0.538184176	10	21855	59.20025936	1.376750218
52345-759	759	1	2	4h	3	1:58	8	0.33	DNA	5	Cytb	2000	FALSE	Monoplex	1	5.528689861	102	21654	60.81558847	1.520389712
52345-761	761	1	3	8h	1	5:34	11.3	0.47	DNA	5	16S	1925	FALSE	Monoplex	1	5.891470432	110	21911	64.80617475	1.683277266
52345-771	771	2	5	24h	2	21:39	27.3	1.14	Carryover	5	Cytb	1850	FALSE	Monoplex	1	5.994767666	8	1566	65.94244433	1.782228225
52345-761	761	3	3	8h	1	5:34	11.3	0.47	DNA	5	16S	1925	FALSE	Duplex	1	6.072806835	114	22028	66.80087519	1.735087667
52345-750	750	3	0	At_base	1	18:19	0	0	DNA	5	Dloop	1000	FALSE	Duplex	1	6.755435944	115	19970	74.30979538	3.715489769
52345-752	752	3	0	At_base	3	18:19	0	0	DNA	5	Dloop	1200	FALSE	Duplex	1	7.198026657	125	20368	79.17829323	3.299095551
52345-770	770	2	5	24h	1	21:29	27.2	1.13	Carryover	5	Cytb	1950	FALSE	Monoplex	1	7.330417633	127	20319	80.63459396	2.067553691
52345-757	757	1	2	4h	1	1:30	7.2	0.3	RNA	5	16S	2050	FALSE	Monoplex	0.1	0.742620893	14	22172	81.68829823	1.992397518
52345-770	770	1	5	24h	1	21:29	27.2	1.13	Carryover	5	Cytb	1950	FALSE	Monoplex	1	7.43562603	122	19242	81.79188633	2.097227855
52345-751	751	3	0	At_base	2	18:21	0	0	DNA	5	Dloop	1000	FALSE	Duplex	1	7.881699085	150	22315	86.69868994	4.334934497
52345-754	754	3	1	At_CEG	2	21:58	3.7	0.15	DNA	5	Dloop	1300	FALSE	Duplex	1	7.885298729	136	20223	86.73828602	3.336087924
52345-766	766	2	4	16h	1	13:38	19.3	0.8	DNA	5	Cytb	2000	FALSE	Monoplex	1	7.99454546	144	21119	87.94000006	2.198500002
52345-751	751	1	0	At_base	2	18:21	0	0	DNA	5	Dloop	1000	FALSE	Duplex	1	8.09657383	113	16363	89.06231213	4.453115607
52345-757	757	2	2	4h	1	1:30	7.2	0.3	RNA	5	16S	2050	FALSE	Monoplex	0.1	0.821988225	16	22892	90.41870475	2.205334262
52345-754	754	1	1	At_CEG	2	21:58	3.7	0.15	DNA	5	Dloop	1300	FALSE	Duplex	1	8.399918556	138	19259	92.39910412	3.553811697
52345-768	768	2	4	16h	3	14:03	19.7	0.82	Carryover	5	Cytb	1950	FALSE	Monoplex	1	8.731555939	151	20270	96.04711533	2.46Bridge547
52345-750	750	2	0	At_base	1	18:19	0	0	DNA	5	Dloop	1000	FALSE	Duplex	1	8.88633728	166	21894	97.74971008	4.887485504
52345-750	750	1	0	At_base	1	18:19	0	0	DNA	5	Dloop	1000	FALSE	Duplex	1	8.962926865	146	19091	98.59219552	4.929609776
52345-754	754	2	1	At_CEG	2	21:58	3.7	0.15	DNA	5	Dloop	1300	FALSE	Duplex	1	9.3844347	170	21227	103.2287817	3.970337758
52345-754	754	2	1	At_CEG	2	21:58	3.7	0.15	RNA	5	16S	1300	FALSE	Monoplex	0.1	0.953251004	18	22206	104.8576104	4.032985017
52345-752	752	2	0	At_base	3	18:19	0	0	DNA	5	Dloop	1200	FALSE	Duplex	1	9.627910614	180	21905	105.9070168	4.412792365
52345-767	767	1	4	16h	2	13:49	19.4	0.81	Carryover	5	Cytb	2000	FALSE	Monoplex	1	9.939928055	177	20861	109.3392086	2.733480215
52345-755	755	1	1	At_CEG	3	22:16	4	0.16	DNA	5	Cytb	2050	FALSE	Monoplex	1	10.00851917	21	2458	110.0937109	2.68521246
52345-752	752	1	0	At_base	3	18:19	0	0	DNA	5	Dloop	1200	FALSE	Duplex	1	10.21963692	155	17766	112.4160061	4.684000255
52345-754	754	1	1	At_CEG	2	21:58	3.7	0.15	RNA	5	16S	1300	FALSE	Monoplex	0.1	1.050279575	20	22393	115.5307533	4.44349051
52345-751	751	2	0	At_base	2	18:21	0	0	DNA	5	Dloop	1000	FALSE	Duplex	1	10.527771	196	21805	115.805481	5.79027405
52345-754	754	5	1	At_CEG	2	21:58	3.7	0.15	DNA	5	16S	1300	FALSE	Duplex	1	10.73932648	185	20174	118.1325912	4.543561202
52345-755	755	1	1	At_CEG	3	22:16	4	0.16	RNA	5	16S	2050	FALSE	Monoplex	0.1	1.138278443	19	19628	125.2106287	3.053917774
52345-755	755	1	1	At_CEG	3	22:16	4	0.16	Carryover	5	Cytb	2050	FALSE	Monoplex	1	11.42239761	211	21627	125.6463737	3.0645457
52345-767	767	2	4	16h	2	13:49	19.4	0.81	Carryover	5	Cytb	2000	FALSE	Monoplex	1	11.47949123	205	20907	126.2744035	3.156860088
52345-758	758	1	2	4h	2	1:48	7.5	0.31	Carryover	5	Cytb	2150	FALSE	Monoplex	1	11.49672699	208	21181	126.4639969	2.941023183
52345-750	750	5	0	At_base	1	18:19	0	0	DNA	5	16S	1000	FALSE	Duplex	1	11.65531254	198	19887	128.2084379	6.410421896
52345-753	753	3	1	At_CEG	1	21:43	3.4	0.14	DNA	5	Dloop	1950	FALSE	Duplex	1	11.76268387	222	22093	129.3895226	3.317680065
52345-754	754	2	1	At_CEG	2	21:58	3.7	0.15	DNA	5	16S	1300	FALSE	Monoplex	1	11.95205593	210	20566	131.4726152	5.056639047
52345-759	759	2	2	4h	3	1:58	8	0.33	Carryover	5	Cytb	2000	FALSE	Monoplex	1	12.60132504	217	20151	138.6145754	3.465364386
52345-754	754	3	1	At_CEG	2	21:58	3.7	0.15	DNA	5	16S	1300	FALSE	Duplex	1	12.86772728	211	19186	141.5450001	5.444038465
52345-753	753	2	1	At_CEG	1	21:43	3.4	0.14	DNA	5	Dloop	1950	FALSE	Duplex	1	13.03931332	248	22252	143.4324465	3.677755039
52345-754	754	4	1	At_CEG	2	21:58	3.7	0.15	DNA	5	16S	1300	FALSE	Duplex	1	13.21487045	239	21158	145.363575	5.590906729
52345-758	758	2	2	4h	2	1:48	7.5	0.31	Carryover	5	Cytb	2150	FALSE	Monoplex	1	13.23775005	225	19884	145.6152506	3.386401176
52345-753	753	2	1	At_CEG	1	21:43	3.4	0.14	RNA	5	16S	1950	FALSE	Monoplex	0.1	1.360364795	25	21608	149.6401275	3.836926345
52345-750	750	4	0	At_base	1	18:19	0	0	DNA	5	16S	1000	FALSE	Duplex	1	13.67848587	255	21805	150.4633446	7.523167229
52345-755	755	2	1	At_CEG	3	22:16	4	0.16	Carryover	5	Cytb	2050	FALSE	Monoplex	1	13.80008507	258	21866	151.8009358	3.702461848
52345-750	750	2	0	At_base	1	18:19	0	0	DNA	5	16S	1000	FALSE	Monoplex	1	13.80877781	232	19650	151.8965559	7.594827796
52345-754	754	1	1	At_CEG	2	21:58	3.7	0.15	DNA	5	16S	1300	FALSE	Monoplex	1	14.0166502	253	21109	154.1831522	5.930121238
52345-759	759	1	2	4h	3	1:58	8	0.33	Carryover	5	Cytb	2000	FALSE	Monoplex	1	14.22723389	265	21781	156.4995728	3.91248932
52345-752	752	1	0	At_base	3	18:19	0	0	RNA	5	16S	1200	FALSE	Monoplex	0.1	1.435012077	24	19664	157.8513285	6.577138686
52345-751	751	2	0	At_base	2	18:21	0	0	DNA	5	16S	1000	FALSE	Monoplex	1	14.35503387	263	21423	157.9053726	7.895268629
52345-751	751	5	0	At_base	2	18:21	0	0	DNA	5	16S	1000	FALSE	Duplex	1	14.38432789	273	22192	158.2276068	7.911380339
52345-753	753	1	1	At_CEG	1	21:43	3.4	0.14	DNA	5	Dloop	1950	FALSE	Duplex	1	14.61795807	225	17996	160.7975388	4.123013815
52345-750	750	1	0	At_base	1	18:19	0	0	DNA	5	16S	1000	FALSE	Monoplex	1	14.75778294	264	20914	162.3356123	8.116780617
52345-753	753	1	1	At_CEG	1	21:43	3.4	0.14	RNA	5	16S	1950	FALSE	Monoplex	0.1	1.489338135	28	22104	163.8271949	4.200697304
52345-750	750	1	0	At_base	1	18:19	0	0	DNA	5	Cytb	1000	FALSE	Monoplex	1	15.3458786	255	19422	168.8046646	8.44023323
52345-754	754	1	1	At_CEG	2	21:58	3.7	0.15	DNA	5	Cytb	1300	FALSE	Monoplex	1	15.50778675	269	20273	170.5856543	6.560986702
52345-754	754	2	1	At_CEG	2	21:58	3.7	0.15	DNA	5	Cytb	1300	FALSE	Monoplex	1	15.81842518	279	20611	174.002677	6.692410653
52345-751	751	4	0	At_base	2	18:21	0	0	DNA	5	16S	1000	FALSE	Duplex	1	15.82719707	294	21707	174.0991678	8.704958389
52345-751	751	3	0	At_base	2	18:21	0	0	DNA	5	16S	1000	FALSE	Duplex	1	15.88732052	221	16255	174.7605257	8.738026286
52345-751	751	1	0	At_base	2	18:21	0	0	DNA	5	16S	1000	FALSE	Monoplex	1	16.32260132	291	20829	179.5486145	8.977430726
52345-751	751	2	0	At_base	2	18:21	0	0	DNA	5	Cytb	1000	FALSE	Monoplex	0.1	1.661838412	30	21223	182.8022253	9.140111266
52345-757	757	3	2	4h	1	1:30	7.2	0.3	DNA	5	Dloop	2050	FALSE	Duplex	1	16.824646	293	20342	185.071106	4.513929414
52345-750	750	3	0	At_base	1	18:19	0	0	DNA	5	16S	1000	FALSE	Duplex	1	17.43590164	283	18954	191.794918	9.589745902
52345-757	757	2	2	4h	1	1:30	7.2	0.3	DNA	5	Dloop	2050	FALSE	Duplex	1	17.58745384	325	21578	193.4619922	4.718585177
52345-751	751	1	0	At_base	2	18:21	0	0	DNA	5	Cytb	1000	FALSE	Monoplex	1	17.85392189	311	20338	196.3931408	9.81965704
52345-761	761	2	3	8h	1	5:34	11.3	0.47	DNA	5	Cytb	1925	FALSE	Monoplex	1	18.3280983	346	22037	201.6090813	5.236599514
52345-757	757	1	2	4h	1	1:30	7.2	0.3	DNA	5	Dloop	2050	FALSE	Duplex	1	18.65807343	324	20268	205.2388077	5.005824579
52345-752	752	2	0	At_base	3	18:19	0	0	DNA	5	16S	1200	FALSE	Monoplex	1	19.14614487	309	18833	210.6075936	8.775316399
52345-753	753	1	1	At_CEG	1	21:43	3.4	0.14	DNA	5	16S	1950	FALSE	Monoplex	1	19.25343895	345	20909	211.7878285	5.43045714
52345-762	762	2	3	8h	2	5:49	11.5	0.48	Carryover	5	Cytb	1700	FALSE	Monoplex	1	19.38999176	359	21603	213.2899094	6.273232628
52345-753	753	5	1	At_CEG	1	21:43	3.4	0.14	DNA	5	16S	1950	FALSE	Duplex	1	20.09928131	378	21937	221.0920944	5.669028062
52345-752	752	5	0	At_base	3	18:19	0	0	DNA	5	16S	1200	FALSE	Duplex	1	20.14970016	348	20145	221.6467018	9.235279242
52345-762	762	1	3	8h	2	5:49	11.5	0.48	Carryover	5	Cytb	1700	FALSE	Monoplex	1	20.43109131	346	19751	224.7420044	6.610058953
52345-753	753	4	1	At_CEG	1	21:43	3.4	0.14	DNA	5	16S	1950	FALSE	Duplex	1	20.99671364	398	22102	230.96385	5.922150001
52345-753	753	2	1	At_CEG	1	21:43	3.4	0.14	DNA	5	16S	1950	FALSE	Monoplex	1	21.33930016	368	20105	234.7323018	6.018776968
52345-752	752	1	0	At_base	3	18:19	0	0	DNA	5	16S	1200	FALSE	Monoplex	1	21.84283829	392	20918	240.2712212	10.01130088
52345-750	750	1	0	At_base	1	18:19	0	0	RNA	5	16S	1000	FALSE	Monoplex	0.1	2.196071155	37	19803	241.5678271	12.07839135
52345-751	751	1	0	At_base	2	18:21	0	0	RNA	5	16S	1000	FALSE	Monoplex	0.1	2.294380589	42	21515	252.3818648	12.61909324
52345-753	753	2	1	At_CEG	1	21:43	3.4	0.14	DNA	5	Cytb	1950	FALSE	Monoplex	1	23.10539627	427	21529	254.159359	6.51690664
52345-752	752	3	0	At_base	3	18:19	0	0	DNA	5	16S	1200	FALSE	Duplex	1	23.13703918	349	17572	254.507431	10.60447629
52345-750	750	2	0	At_base	1	18:19	0	0	DNA	5	Cytb	1000	FALSE	Monoplex	0.1	2.32178688	43	21767	255.3965568	12.76982784
52345-753	753	3	1	At_CEG	1	21:43	3.4	0.14	DNA	5	16S	1950	FALSE	Duplex	1	23.54258728	361	17860	258.9684601	6.640216925
52345-752	752	4	0	At_base	3	18:19	0	0	DNA	5	16S	1200	FALSE	Duplex	1	24.16476631	449	21636	265.8124294	11.07551789
52345-766	766	1	4	16h	1	13:38	19.3	0.8	Carryover	5	Cytb	2000	FALSE	Monoplex	1	24.38624954	443	21151	268.2487449	6.706218624
52345-761	761	1	3	8h	1	5:34	11.3	0.47	DNA	5	Cytb	1925	FALSE	Monoplex	1	24.48932648	406	19302	269.3825913	6.996950423
52345-752	752	1	0	At_base	3	18:19	0	0	DNA	5	Cytb	1200	FALSE	Monoplex	1	25.00793266	427	19875	275.0872593	11.46196914
52345-766	766	2	4	16h	1	13:38	19.3	0.8	Carryover	5	Cytb	2000	FALSE	Monoplex	1	25.2858448	454	20897	278.1442928	6.95360732
52345-753	753	1	1	At_CEG	1	21:43	3.4	0.14	DNA	5	Cytb	1950	FALSE	Monoplex	1	27.4480648	440	18640	301.9287128	7.741761867
52345-752	752	2	0	At_base	3	18:19	0	0	DNA	5	Cytb	1200	FALSE	Monoplex	0.1	3.120686054	57	21460	343.2754659	14.30314441
52345-751	751	1	0	At_base	2	18:21	0	0	Carryover	5	Cytb	1000	FALSE	Monoplex	1	33.09803009	591	20713	364.078331	18.20391655
52345-757	757	2	2	4h	1	1:30	7.2	0.3	DNA	5	16S	2050	FALSE	Monoplex	1	34.20604706	635	21524	376.2665177	9.177232138
52345-752	752	1	0	At_base	3	18:19	0	0	Carryover	5	Cytb	1200	FALSE	Monoplex	1	34.39312744	567	19113	378.3244018	15.76351674
52345-757	757	1	2	4h	1	1:30	7.2	0.3	DNA	5	16S	2050	FALSE	Monoplex	1	34.83886337	608	20229	383.2274971	9.347012124
52345-757	757	4	2	4h	1	1:30	7.2	0.3	DNA	5	16S	2050	FALSE	Duplex	1	35.22042465	646	21257	387.4246712	9.449382223
52345-757	757	5	2	4h	1	1:30	7.2	0.3	DNA	5	16S	2050	FALSE	Duplex	1	35.77264786	618	20017	393.4991264	9.597539669
52345-757	757	3	2	4h	1	1:30	7.2	0.3	DNA	5	16S	2050	FALSE	Duplex	1	38.2658844	659	19933	420.9247284	10.26645679
52345-757	757	2	2	4h	1	1:30	7.2	0.3	DNA	5	Cytb	2050	FALSE	Monoplex	1	42.43153381	750	20422	466.7468719	11.38407005
52345-750	750	2	0	At_base	1	18:19	0	0	Carryover	5	Cytb	1000	FALSE	Monoplex	0.1	4.30252552	80	21835	473.2778072	23.66389036
52345-757	757	1	2	4h	1	1:30	7.2	0.3	DNA	5	Cytb	2050	FALSE	Monoplex	1	45.01341248	740	18973	495.1475373	12.0767692
52345-761	761	2	3	8h	1	5:34	11.3	0.47	Carryover	5	Cytb	1925	FALSE	Monoplex	1	47.10057068	850	20809	518.1062775	13.45730591
52345-754	754	2	1	At_CEG	2	21:58	3.7	0.15	Carryover	5	Cytb	1300	FALSE	Monoplex	1	47.36974335	787	19155	521.0671769	20.04104526
52345-751	751	2	0	At_base	2	18:21	0	0	Carryover	5	Cytb	1000	FALSE	Monoplex	0.1	4.893626213	88	21112	538.2988834	26.91494417
52345-753	753	1	1	At_CEG	1	21:43	3.4	0.14	Carryover	5	Cytb	1950	FALSE	Monoplex	1	49.03871918	850	19970	539.425911	13.83143361
52345-752	752	2	0	At_base	3	18:19	0	0	Carryover	5	Cytb	1200	FALSE	Monoplex	0.1	4.92774725	90	21442	542.0521975	22.58550823
52345-761	761	1	3	8h	1	5:34	11.3	0.47	Carryover	5	Cytb	1925	FALSE	Monoplex	1	52.35284042	945	20767	575.8812446	14.95795441
52345-753	753	2	1	At_CEG	1	21:43	3.4	0.14	Carryover	5	Cytb	1950	FALSE	Monoplex	1	52.61434174	897	19612	578.7577591	14.83994254
52345-754	754	1	1	At_CEG	2	21:58	3.7	0.15	Carryover	5	Cytb	1300	FALSE	Monoplex	1	61.4148674	1022	19071	675.5635414	25.98321313
52345-757	757	2	2	4h	1	1:30	7.2	0.3	Carryover	5	Cytb	2050	FALSE	Monoplex	1	92.61198425	1554	18974	1018.731827	24.84711773
52345-757	757	1	2	4h	1	1:30	7.2	0.3	Carryover	5	Cytb	2050	FALSE	Monoplex	1	118.1224976	2117	20044	1299.347474	31.6914018
