# Supplementary material for: Differential decay of multiple environmental nucleic acid components
Source: Sci Rep. 2025 Jul 23;15:26791. doi: 10.1038/s41598-025-12916-5 (PMC12287283; doi:10.1038/s41598-025-12916-5)
Supplement: Supplementary file 3 — Supplementary Material 3 [file 41598_2025_12916_MOESM3_ESM.txt]

Metadata for "Dolphin_decay_ddPCR_datasheet.csv"

Extraction
	Extraction Number, with one extraction done for each filter.
	Formatted as Projectcode-samplenumber. Project code 52345 is the number for this project in the kelly lab and NOAA. The subsequent number is the individual unique sample number.
	This is the number in extract tubes in the lab
Number
	Sample (or filter) number.
	Redundant with second element in "Extraction"column
PCR_rep
	Number of PCR replicate for samples quantified multiple times
Timepoint
	Samples were collected over time across 10 timepoints. This is the timepoint number (factor, 0-9)
Timepoint_name
	Samples were collected over time across 10 timepoints. This is the timepoint name (usually how many hours since sampling, but the actual time considered was calculated as actual time between sampling time and filtration time at a given timepoint)
Carboy
	The experiment had 4 carboys (biological replicates). Carboys 1-3 are experimental with dolphin water. Carboy 4 was a control with DI water
Time_filtered
	The time water sampled started filtering
Hours_base
	Time in hours elapsed between water sampling at the dolphin pen and filtering time (Time_filtered)
Days_base
	Time in days elapsed between water sampling at the dolphin pen and filtering time (Time_filtered)
Component
	Which extraction component is analyzed. Naming convention follows Figure S2. Briefly, "DNA" is eDNA, "Carryover" is the eDNA that is found in the RNA extract before DNAse treatment, "RNA" is cDNA from RNA extract after DNAse and Reverse Transcriptase. Nothing means it is a control downtream of extraction
Filter
	Pore size of filter used to filter water
Marker
	Which marker is quantified. Naming follows Table 2 nomenclature.
Filt_mL
	Volume of water filtered in mL. Use to quantify copies per mL
Control
	Boolean column stating if a given sample is a control of any type (TRUE), or an actual experimental sample (FALSE)
Reaction
	If Marker was quantified in monoplex of duplex ddPCR reaction.
Dilution
	Extract dilution when put inside the ddPCR reaction (always at 2 uL). This accounts for dilution like that from reverse transcriptase reaction
ddPCR_copies_ul_well
	ddPCR calculated DNA copies per well
Positive_droplets
	Number of ddPCR droplets positive for Marker
Negative_droplets
	Number of ddPCR droplets negative for Marker
copies_ul_extract
	Calculated copies of Marker per uL of extract, given the eluted volume (50 uL) and ddPCR_copies_ul_well
copies_mL
	Calculated copies of Marker per mL of water, given filtered volume (Filt_mL) and ddPCR_copies_ul_well
	
